# Supplementary material for: Exogenous Rosmarinic Acid Application Enhances Thermotolerance in Tomatoes
Source: Plants (Basel). 2022 Apr 26;11(9):1172. doi: 10.3390/plants11091172 (PMC9099758; doi:10.3390/plants11091172)
Supplement: Supplementary file 1 [file plants-11-01172-s001.zip]

Archive with 1 entries (1 files):
- plants-1694966-supplementary.xlsx
