# Supplementary material for: Exogenous Rosmarinic Acid Application Enhances Thermotolerance in Tomatoes
Source: Plants (Basel). 2022 Apr 26;11(9):1172. doi: 10.3390/plants11091172 (PMC9099758; doi:10.3390/plants11091172)
Supplement: Supplementary file 1 [file plants-11-01172-s001.zip › plants-1694966-supplementary.xlsx]

## Sheet: TABLE S1
Table S1. High temperature-responsive genes in tomato plants
The high temperature-induced genes in dH2O-pretreated tomato plants				The high temperature-down regulated genes in dH2O-pretreated tomato plants				The high temperature-induced genes in RA-pretreated tomato plants				The high temperature-down regulated genes in RA-pretreated tomato plants
gene_id	Fold Change (high temperature vs normal temperature)	pvalue		gene_id	Fold Change (high temperature vs normal temperature)	pvalue		gene_id	Fold Change (high temperature vs normal temperature)	pvalue		gene_id	Fold Change (high temperature vs normal temperature)	pvalue
Solyc01g103920.3	3943.86	5.82e-31		Solyc02g071210.3	0.499958	9.20008e-11		Solyc01g102960.3	2551.98	7.88e-41		Solyc10g054590.2	0.499826	1.00191e-13
Solyc09g074475.1	3407.14	5.51e-23		Solyc01g096410.4	0.499669	0.000509436		Solyc09g074500.3	2459.89	5.37e-21		Solyc07g055320.4	0.499816	5.53712e-18
Solyc09g074500.3	2821.75	1.04e-21		Solyc05g051710.4	0.499606	8.49188e-06		Solyc03g113930.3	1980.18	4.86e-20		Solyc02g084750.4	0.499815	4.16103e-19
Solyc05g009310.3	1564.2	4.26e-19		Solyc03g115380.3	0.499592	0.00682245		Solyc01g103920.3	1389.71	6.46e-78		Solyc11g068820.3	0.499741	1.77055e-20
Solyc00g019980.2	955.454	2.91e-16		Solyc12g011440.2	0.49954	1.7808e-08		Solyc01g066100.2	752.87	4.45e-11		Solyc12g006200.1	0.499681	9.47134e-07
Solyc03g122000.4	791.645	3.15e-15		Solyc07g064970.4	0.499373	0.000720141		Solyc08g062437.1	751.132	3.41e-91		Solyc02g085050.3	0.49926	4.23284e-07
Solyc04g077640.4	575.169	3.62e-14		Solyc05g055060.3	0.499348	2.60584e-09		Solyc01g107825.1	572.912	2e-14		Solyc01g109560.3	0.499149	3.92013e-10
Solyc00g014790.2	569.56	6.07e-14		Solyc04g078140.3	0.499138	0.00155056		Solyc09g015010.2	540.073	1.81e-25		Solyc03g019940.4	0.499064	2.07334e-16
Solyc08g062437.1	525.268	2.72e-72		Solyc10g081030.3	0.499033	2.20226e-15		Solyc01g081250.3	494.491	0		Solyc09g082510.3	0.499014	4.40533e-15
Solyc00g023570.1	513.101	1.11e-13		Solyc06g060770.3	0.498987	7.22034e-09		Solyc01g066110.2	480.14	1.72e-12		Solyc04g012060.3	0.498923	4.75794e-08
Solyc07g055720.4	485.655	1.06e-78		Solyc03g019720.4	0.49898	2.021e-12		Solyc00g019980.2	452.208	5.05e-13		Solyc08g076690.3	0.498846	7.31468e-05
Solyc02g014860.3	470.572	1.13e-40		Solyc12g089230.2	0.498909	0.00323826		Solyc01g095930.4	444.521	5.8e-13		Solyc02g036460.3	0.498769	0.00204571
Solyc03g059205.1	403.159	1.33e-12		Solyc08g077680.3	0.498907	3.98087e-10		Solyc07g055720.4	442.372	4.04e-69		Solyc07g045010.3	0.498676	0.00163016
Solyc07g006990.3	338.709	6.84e-12		Solyc01g098640.3	0.498872	1.50552e-15		Solyc03g118060.3	429.74	2.06e-39		Solyc03g095990.1	0.498676	1.27699e-14
Solyc01g066100.2	336.88	6.9e-12		Solyc12g056530.2	0.498711	1.52654e-08		Solyc01g079285.1	417.051	1.38e-12		Solyc05g052620.4	0.498624	8.07794e-16
Solyc00g023580.1	321.811	1.22e-11		Solyc01g080290.3	0.498626	9.97286e-06		Solyc09g074475.1	394.513	6.34e-31		Solyc01g005720.3	0.498521	6.11389e-05
Solyc01g102960.3	302.904	2.89e-86		Solyc08g005000.4	0.498617	0.000911675		Solyc11g020330.1	379.103	1.15e-12		Solyc03g114030.3	0.498501	2.64837e-14
Solyc01g107825.1	299.903	9.38e-12		Solyc06g061180.2	0.497888	1.38028e-07		Solyc12g009240.1	377.948	4.71e-12		Solyc06g008340.4	0.498498	7.5832e-08
Solyc03g118060.3	287.598	6.42e-28		Solyc11g069580.2	0.497438	3.44676e-05		Solyc10g076240.3	338.46	0.031523		Solyc06g071480.3	0.498496	0.000558736
Solyc03g043850.3	274.624	6.73e-11		Solyc03g119110.4	0.497366	5.13477e-13		Solyc02g068670.3	326.202	8.14e-05		Solyc09g064600.3	0.498469	0.0142525
Solyc11g044860.3	266.648	7.62e-11		Solyc05g018300.3	0.497249	4.57345e-11		Solyc05g010210.1	314.315	6.71e-11		Solyc06g060170.3	0.498384	1.88744e-05
Solyc11g005970.1	260.311	9.73e-11		Solyc09g065830.4	0.496834	4.58763e-15		Solyc11g069700.2	299.242	0		Solyc11g040150.2	0.498366	2.9423e-17
Solyc03g113930.3	237.422	3.62e-20		Solyc05g052140.3	0.496467	2.26747e-09		Solyc01g006950.3	298.955	0.000128917		Solyc06g060520.1	0.498016	3.85054e-08
Solyc03g082420.3	229.419	3.24e-130		Solyc08g013710.4	0.49629	9.18181e-08		Solyc05g006290.2	279.458	1.02e-06		Solyc05g055980.4	0.497507	7.81981e-05
Solyc01g066110.2	213.337	1.12e-09		Solyc02g092330.3	0.496226	2.05479e-09		Solyc06g064900.3	279.123	7.37e-11		Solyc01g102850.3	0.49745	0.00208865
Solyc01g079280.1	195.967	1.29e-09		Solyc08g081770.3	0.496156	7.2728e-14		Solyc05g009310.3	269.229	1.04e-45		Solyc05g012550.4	0.49729	0.00101821
Solyc00g020010.1	185.033	7.21e-10		Solyc04g014410.4	0.496136	0.00535909		Solyc01g095320.4	267.808	0		Solyc10g005110.3	0.497048	5.53228e-26
Solyc00g181250.2	182.883	2.87e-09		Solyc10g005610.2	0.496096	0.0069709		Solyc12g096960.2	267.433	8.31e-05		Solyc11g005190.3	0.497001	3.05322e-08
Solyc05g006300.1	177.114	5.03e-09		Solyc02g071110.3	0.496044	1.05444e-07		Solyc11g005970.1	264.983	1.21e-10		Solyc01g092950.3	0.496809	1.98775e-09
Solyc01g079285.1	166.668	3.55e-09		Solyc01g096360.3	0.495871	5.7821e-07		Solyc08g067360.3	247.485	1.45e-05		Solyc01g106800.4	0.496783	9.29298e-05
Solyc05g006290.2	153.562	2.39e-08		Solyc06g072360.3	0.495856	0.00036174		Solyc00g023570.1	245.778	2.29e-10		Solyc01g087540.4	0.49658	3.74812e-08
Solyc12g009240.1	150.507	1.25e-08		Solyc06g068390.1	0.495807	0.01551		Solyc04g080890.4	243.495	6.01e-10		Solyc06g068960.1	0.496165	4.62125e-11
Solyc12g006240.2	149.975	1.42e-36		Solyc01g007950.4	0.49561	1.92839e-06		Solyc00g023590.2	237.498	1.07e-10		Solyc07g006790.3	0.496058	5.04875e-20
Solyc01g095320.4	148.061	3.5e-298		Solyc07g005560.3	0.495582	1.73863e-15		Solyc01g006680.4	234.467	8.1e-26		Solyc06g051940.4	0.496056	1.84467e-08
Solyc02g079930.3	148.021	1.01e-71		Solyc12g020000.3	0.495568	2.31393e-14		Solyc07g040710.3	227.952	0.000282318		Solyc07g005680.4	0.496044	9.97414e-05
Solyc08g008300.1	146.081	1.68e-08		Solyc12g056345.1	0.495477	0.00136447		Solyc02g079930.3	222.767	4.24e-79		Solyc02g070670.4	0.496001	2.01221e-10
Solyc12g042400.1	143.589	2.01e-08		Solyc04g054320.4	0.495435	8.44831e-06		Solyc03g082420.3	222.303	1.02e-58		Solyc06g067920.3	0.495935	6.58461e-14
Solyc00g023600.1	139.313	3.26e-08		Solyc12g009190.2	0.495423	0.0137071		Solyc11g044860.3	215.183	2.02e-09		Solyc03g083060.3	0.495874	4.6118e-12
Solyc01g081250.3	138.274	0		Solyc05g008870.3	0.495413	2.95861e-08		Solyc04g005770.3	214.005	3.08e-10		Solyc06g083770.4	0.495834	1.20761e-13
Solyc05g010210.1	136.005	5.3e-08		Solyc03g114380.4	0.495405	0.00821564		Solyc06g006010.3	210.483	1.25e-09		Solyc12g013580.3	0.495677	2.56504e-24
Solyc01g079290.1	134.811	3.18e-25		Solyc02g065070.3	0.495373	1.35128e-11		Solyc12g006440.2	210.373	2.36e-13		Solyc08g008630.4	0.495617	2.98782e-15
Solyc09g015010.2	132.443	5.35e-30		Solyc11g071820.3	0.495179	2.2508e-06		Solyc07g056510.3	203.71	1.33e-12		Solyc02g036450.3	0.495239	1.94133e-09
Solyc04g080890.4	130.255	5.11e-08		Solyc05g010420.2	0.494966	1.58261e-18		Solyc05g006300.1	202.121	5.37e-09		Solyc07g056320.4	0.49516	0.000201498
Solyc00g500254.1	125.609	5.7e-08		Solyc03g112880.1	0.494884	0.00136848		Solyc11g072680.1	193.972	2.12e-09		Solyc04g080830.4	0.494895	8.60195e-08
Solyc01g108775.1	121.362	9.07e-08		Solyc04g071660.3	0.494792	0.00355877		Solyc01g066190.1	185.68	6.01e-09		Solyc04g074110.4	0.494585	0.00556332
Solyc01g111540.4	120.533	9.99e-08		Solyc02g065230.3	0.494706	0.00037041		Solyc01g057000.3	176.265	1.08e-17		Solyc07g055060.3	0.494578	2.3897e-20
Solyc11g008530.3	118.105	3.02e-155		Solyc11g005350.2	0.494647	0.0276934		Solyc04g078880.3	171.311	7.56e-09		Solyc03g120120.3	0.494417	0.00350154
Solyc00g020030.1	115.385	1.62e-07		Solyc01g080510.3	0.494569	9.13488e-12		Solyc03g118050.3	164.719	1.42e-08		Solyc05g009330.3	0.494355	1.64721e-05
Solyc10g081760.3	113.239	2.24e-07		Solyc03g123590.4	0.49451	0.00271675		Solyc04g077640.4	163.37	3.94e-17		Solyc05g013140.4	0.494191	3.20725e-05
Solyc03g045110.3	109.73	6.53e-08		Solyc03g117770.3	0.49439	5.9339e-17		Solyc02g014860.3	163.337	2.56e-61		Solyc12g044420.1	0.494161	2.53799e-08
Solyc02g038660.3	109.445	5.63e-07		Solyc07g020860.3	0.494299	3.08637e-10		Solyc00g014790.2	162.429	4.37e-09		Solyc10g086330.2	0.493966	8.15087e-15
Solyc12g088240.2	108.335	3.45e-07		Solyc03g013440.4	0.494257	5.29917e-07		Solyc09g007270.3	161.608	1.04e-65		Solyc08g083360.3	0.493965	9.76084e-24
Solyc06g006010.3	108.318	5.08e-07		Solyc04g007550.4	0.494183	7.6918e-14		Solyc00g023580.1	159.749	1.3e-08		Solyc02g089120.4	0.493713	4.03297e-17
Solyc01g107090.2	108.27	4.04e-07		Solyc04g082280.3	0.494092	0.0135422		Solyc04g078340.3	154.88	2.27e-08		Solyc11g007760.2	0.493701	5.51489e-10
Solyc05g007350.3	105.101	7.17e-08		Solyc11g072450.2	0.494052	2.99836e-16		Solyc03g032240.4	151.309	5.6e-09		Solyc03g094175.1	0.493689	3.60216e-06
Solyc09g057900.3	104.113	1.06e-07		Solyc02g077080.3	0.494041	4.09975e-16		Solyc11g007490.1	148.54	7.3e-09		Solyc06g074890.1	0.493516	1.48647e-18
Solyc01g106510.2	103.947	5.34e-07		Solyc12g056900.2	0.493914	4.91065e-05		Solyc09g092690.3	147.648	4e-113		Solyc09g009540.4	0.493473	8.39895e-05
Solyc04g005780.1	102.734	8.46e-08		Solyc06g068910.3	0.493749	0.00020694		Solyc05g005650.3	146.712	6.23e-08		Solyc01g109330.3	0.493366	0.00120992
Solyc06g066820.4	101.402	6.6e-07		Solyc01g005870.3	0.493682	2.55313e-07		Solyc04g082870.1	145.251	4.1e-08		Solyc05g010010.1	0.493277	0.04826
Solyc04g076720.3	100.923	7.34e-10		Solyc01g096090.4	0.49354	4.17313e-11		Solyc01g098290.1	141.313	4.14e-08		Solyc04g050490.4	0.493273	1.14816e-10
Solyc04g011990.3	98.2108	5.03e-07		Solyc11g072600.3	0.493483	3.53714e-05		Solyc03g119590.1	140.636	1.34e-07		Solyc01g094190.3	0.493169	4.0117e-07
Solyc09g007050.1	94.5719	1.08e-09		Solyc03g112790.3	0.493438	0.0454193		Solyc01g095080.3	139.653	5.79e-07		Solyc07g017800.4	0.493144	3.55602e-22
Solyc00g023590.2	94.2503	6.46e-21		Solyc01g109260.3	0.493419	1.4566e-14		Solyc08g078700.2	133.176	1.08e-226		Solyc09g075970.3	0.493062	0.0328873
Solyc03g096610.2	93.8579	7.33e-07		Solyc11g013180.2	0.493327	1.02732e-14		Solyc05g014280.4	131.774	2.05e-234		Solyc12g009030.2	0.492982	1.14964e-08
Solyc01g110860.1	91.8928	8.49e-07		Solyc02g087860.3	0.493289	7.11411e-06		Solyc00g094520.1	130.373	1.26e-07		Solyc01g107980.3	0.4929	2.02181e-08
Solyc11g069700.2	91.5002	2.02e-20		Solyc12g098150.2	0.493286	1.37906e-17		Solyc05g016370.2	127.911	1.32e-07		Solyc09g090520.3	0.492867	7.15435e-17
Solyc05g023900.1	91.2294	2.1e-13		Solyc03g007270.3	0.493087	4.25426e-10		Solyc02g077370.1	125.43	7.96e-05		Solyc05g009660.4	0.492834	0.0234805
Solyc11g064930.3	89.9373	1.65e-06		Solyc02g079160.2	0.493066	0.000596631		Solyc03g115800.1	124.924	2.19e-07		Solyc06g065560.2	0.492693	3.79401e-06
Solyc06g009803.1	89.5475	1.53e-06		Solyc01g108580.3	0.492884	1.21495e-08		Solyc05g008970.1	124.892	2.99e-08		Solyc03g095190.4	0.492499	2.18379e-11
Solyc11g064980.1	88.4029	1.46e-06		Solyc01g110120.3	0.492878	1.915e-14		Solyc11g020040.2	123.515	9.84e-274		Solyc02g070760.4	0.492356	6.50829e-13
Solyc11g072680.1	86.8628	1.73e-06		Solyc10g005200.3	0.492861	2.90509e-11		Solyc11g011180.3	121.475	6.16e-08		Solyc01g079680.3	0.492344	8.28845e-16
Solyc07g056510.3	84.6315	6.27e-07		Solyc06g082970.3	0.492734	8.84172e-10		Solyc04g011840.1	120.875	2.65e-07		Solyc09g064490.3	0.49227	0.00157011
Solyc03g082800.2	84.0237	4.23e-07		Solyc04g071050.4	0.492729	2.42715e-06		Solyc03g043850.3	120.307	9.92e-08		Solyc06g009220.4	0.49222	2.02796e-19
Solyc04g050755.1	83.8057	3.02e-06		Solyc08g077950.1	0.492683	0.000272673		Solyc01g066980.3	119.74	3.39e-07		Solyc02g063430.4	0.491952	0.0054212
Solyc07g150151.1	81.4925	5.28e-07		Solyc03g007485.1	0.492579	2.71965e-09		Solyc09g030370.3	118.5	4.01e-08		Solyc03g007360.3	0.49172	0.00597877
Solyc03g115790.1	79.8387	5.98e-09		Solyc01g112160.4	0.492387	1.1124e-12		Solyc04g079250.3	116.929	6.75e-05		Solyc02g084000.3	0.491615	6.67955e-05
Solyc06g051680.1	79.5026	2.82e-06		Solyc11g065090.2	0.49224	4.80923e-12		Solyc01g057430.3	116.696	2.27e-07		Solyc03g033350.3	0.491181	0.00818871
Solyc01g057430.3	78.5379	7.08e-07		Solyc03g113990.3	0.492236	3.02739e-07		Solyc04g072270.1	116.061	2.2e-07		Solyc02g086130.4	0.491062	1.35858e-13
Solyc11g071740.2	78.4277	4.01e-06		Solyc02g086940.3	0.492105	1.96825e-07		Solyc01g095330.2	115.444	2.05e-40		Solyc04g064520.4	0.49092	0.00266003
Solyc05g008970.1	76.7842	1.5e-12		Solyc02g064770.4	0.492023	8.15155e-10		Solyc10g083450.3	114.48	2.98e-07		Solyc04g054180.4	0.490716	2.55852e-11
Solyc11g018715.1	76.3449	4.23e-06		Solyc03g080080.4	0.491853	2.2568e-05		Solyc11g071740.2	114.228	7.38e-07		Solyc01g104770.4	0.490571	7.32886e-11
Solyc02g033055.1	74.9947	4.5e-06		Solyc02g085180.5.1	0.491778	2.83421e-06		Solyc07g054760.1	113.719	1.47e-42		Solyc02g082200.4	0.490526	3.27182e-15
Solyc01g066190.1	74.4391	5.49e-06		Solyc03g078000.3	0.491742	1.44863e-08		Solyc00g500254.1	113.571	2.92e-07		Solyc11g011770.3	0.49049	0.000135813
Solyc10g083450.3	74.3544	1.78e-06		Solyc02g077680.4	0.491568	1.93181e-08		Solyc02g068680.1	112.299	0.000651696		Solyc05g053670.3	0.490437	9.72354e-18
Solyc08g015640.1	74.1734	2.11e-06		Solyc03g031860.3	0.491559	9.21512e-08		Solyc05g005450.2	111.798	3.14e-07		Solyc11g066000.1	0.490416	0.0439814
Solyc07g008810.1	72.3839	8.76e-06		Solyc10g005560.3	0.49144	8.4391e-13		Solyc05g007350.3	109.719	4.32e-07		Solyc10g006290.3	0.490299	5.88587e-13
Solyc05g032630.1	70.809	8.6e-06		Solyc03g115220.4	0.491368	0.000248366		Solyc05g010790.3	108.036	6.2e-07		Solyc09g075720.4	0.490221	1.37328e-05
Solyc01g110640.2	70.1599	1.48e-11		Solyc11g006040.2	0.491267	6.04357e-10		Solyc09g074280.1	107.058	1.74e-06		Solyc01g080540.3	0.489996	1.20466e-12
Solyc11g008520.3	69.1367	9.04e-06		Solyc11g017430.3	0.491016	1.0689e-06		Solyc07g055710.3	106.895	4.31e-09		Solyc01g094720.3	0.489876	3.45047e-16
Solyc05g055320.3	68.3747	2.09e-05		Solyc02g088620.3	0.490791	2.05844e-08		Solyc05g006460.3	102.055	1.36e-07		Solyc03g123370.3	0.48973	1.28407e-08
Solyc09g014230.2	68.2734	1.07e-21		Solyc10g045550.2	0.490767	1.62562e-06		Solyc00g181250.2	101.269	7.43e-07		Solyc03g113680.4	0.489708	2.52914e-12
Solyc06g060050.1	67.4928	1.53e-11		Solyc04g079120.3	0.490685	6.24137e-06		Solyc08g007240.4	101.162	4.74e-14		Solyc09g007480.3	0.489537	1.86544e-06
Solyc05g018403.1	67.2879	5.22e-18		Solyc12g096870.1	0.490468	1.3927e-07		Solyc10g054380.3	99.8956	1.12e-06		Solyc01g094550.3	0.489386	4.75276e-11
Solyc11g020330.1	66.7249	2.68e-14		Solyc09g092210.4	0.490445	4.92194e-05		Solyc06g076560.2	97.864	2.29e-32		Solyc10g049870.1	0.48929	0.0252684
Solyc05g014280.4	65.6921	7.73e-218		Solyc03g034370.1	0.490355	7.57958e-11		Solyc12g006240.2	97.4965	3.14e-56		Solyc08g078960.4	0.489265	2.696e-07
Solyc09g075540.1	64.4316	2.93e-06		Solyc03g112850.3	0.490332	2.9986e-06		Solyc02g064830.4	97.3916	4.45e-06		Solyc05g014510.3	0.489221	1.10704e-15
Solyc10g047030.3	63.8079	1.12e-13		Solyc06g065440.1	0.490319	8.26044e-09		Solyc09g011870.3	97.1571	0.000729089		Solyc04g016480.3	0.489042	0.0155725
Solyc11g020040.2	62.8007	3.26e-299		Solyc01g094940.4	0.490279	5.64809e-07		Solyc03g115920.3	97.0969	7.18e-19		Solyc12g010130.1	0.488987	1.20984e-13
Solyc05g009405.1	62.653	3.28e-05		Solyc11g069097.1	0.490238	7.08348e-11		Solyc07g055415.1	95.2962	2.31e-06		Solyc09g065820.4	0.488934	4.38841e-11
Solyc06g076560.2	61.9937	2.3e-82		Solyc02g087230.3	0.489858	3.88514e-10		Solyc09g084480.3	95.2192	4.46e-13		Solyc06g060090.3	0.48892	1.08919e-12
Solyc01g057000.3	61.8205	4.67e-17		Solyc09g089730.3	0.489415	0.0172106		Solyc05g052410.3	94.9511	2.59e-09		Solyc11g008780.3	0.488847	1.35083e-12
Solyc01g095330.2	61.6748	1.78e-39		Solyc03g093260.3	0.489398	0.000103922		Solyc01g108360.4	94.5146	0.00253712		Solyc04g074470.1	0.488707	0.0267178
Solyc01g011277.1	60.4931	2.72e-05		Solyc03g115990.3	0.489397	3.72129e-09		Solyc05g025790.3	94.1998	1.34e-09		Solyc03g007740.3	0.488683	3.8141e-20
Solyc12g006440.2	58.9718	4.32e-20		Solyc02g071860.4	0.489078	5.50933e-07		Solyc10g081760.3	92.0818	4.32e-07		Solyc04g082750.3	0.488624	1.84278e-05
Solyc03g044793.1	58.6035	8.96e-08		Solyc05g025890.3	0.489046	7.44071e-09		Solyc01g110860.1	91.409	2e-06		Solyc02g090090.3	0.488389	3.31915e-14
Solyc03g118050.3	58.5044	4.19e-05		Solyc02g079760.3	0.489043	1.97519e-10		Solyc03g114440.1	91.2675	2.11e-06		Solyc06g082710.4	0.488166	4.34855e-09
Solyc12g038650.1	58.3185	8.46e-06		Solyc06g071950.3	0.488942	0.0133114		Solyc02g093600.3	88.7977	1.55e-16		Solyc03g078290.3	0.488105	7.63137e-18
Solyc00g014800.1	57.0177	4.38e-05		Solyc01g101130.3	0.488869	1.45672e-07		Solyc08g077860.4	87.2368	3.06e-06		Solyc03g083510.4	0.488064	0.0125928
Solyc06g064900.3	56.9383	1.08e-07		Solyc06g073890.3	0.488845	1.3505e-06		Solyc04g072070.3	86.7177	2.49e-07		Solyc12g015870.2	0.488027	1.15705e-12
Solyc10g081930.1	56.8186	1.34e-19		Solyc01g100120.4	0.488793	0.0416765		Solyc04g005657.1	86.6549	6.03e-07		Solyc01g091630.3	0.487953	3.09634e-14
Solyc03g025130.1	56.8	3.55e-05		Solyc01g109610.4	0.48878	0.017703		Solyc04g007250.1	85.9914	3.58e-06		Solyc08g083140.4	0.487721	2.09596e-16
Solyc12g099220.1	56.7421	3.48e-05		Solyc06g060090.3	0.488709	1.2574e-12		Solyc11g008530.3	84.4454	1.16e-223		Solyc06g007620.3	0.487588	1.47255e-10
Solyc02g082125.1	56.0236	3.95e-05		Solyc07g063130.4	0.488522	1.05054e-09		Solyc06g066080.1	84.3745	7.74e-20		Solyc02g091350.4	0.487579	3.59137e-10
Solyc03g115920.3	55.974	7.16e-85		Solyc06g073190.3	0.488383	1.44634e-07		Solyc04g017740.1	83.7737	3.43e-06		Solyc07g055810.3	0.487499	1.29871e-11
Solyc10g049515.1	55.7189	8.56e-06		Solyc04g074690.3	0.488271	4.51157e-09		Solyc01g005300.4	83.3168	1.47e-58		Solyc08g076210.3	0.487435	1.09647e-10
Solyc12g096210.2	55.6048	2.07e-42		Solyc03g083300.3	0.4882	3.63418e-08		Solyc11g069770.2	82.6664	7.67e-07		Solyc01g110670.3	0.487393	0.000927724
Solyc05g014300.1	54.4132	0.000124526		Solyc08g078270.3	0.488133	7.02352e-07		Solyc02g068460.1	82.3468	3.56e-05		Solyc04g008407.1	0.487268	0.0064139
Solyc11g044875.1	54.2743	5.08e-05		Solyc09g064500.3	0.488068	7.60967e-21		Solyc01g108910.4	80.8958	2.31e-135		Solyc10g061970.2	0.487259	0.0334714
Solyc11g073060.3	54.1412	4.87e-05		Solyc04g054900.3	0.487892	0.000326523		Solyc02g080050.1	80.4621	2.33e-05		Solyc03g110970.2	0.487166	4.21414e-05
Solyc09g007270.3	53.444	5.86e-70		Solyc07g066470.3	0.487863	1.17354e-07		Solyc06g051860.3	80.3619	7.43e-06		Solyc04g045480.3	0.486908	2.02913e-16
Solyc06g009500.1	53.3645	5.94e-13		Solyc05g013570.3	0.487798	8.90904e-14		Solyc02g031990.1	79.1475	4.45e-06		Solyc08g005000.4	0.486843	0.000195344
Solyc06g075345.1	53.3503	1.12e-05		Solyc06g062520.1	0.487795	6.08814e-05		Solyc08g068680.4	78.8362	1.02e-05		Solyc07g014690.3	0.486795	0.00737371
Solyc02g068630.1	52.8304	5.2e-10		Solyc10g006030.3	0.48763	5.38197e-20		Solyc01g106510.2	78.3944	7.98e-06		Solyc07g042990.1	0.486687	4.84736e-05
Solyc10g055390.2	52.4075	1.78e-63		Solyc03g114940.3	0.487565	0.00036613		Solyc07g055460.3	78.0635	6.38e-06		Solyc08g005540.2	0.486627	0.0105847
Solyc08g008305.1	52.3799	2.85e-36		Solyc03g031720.3	0.487505	1.71095e-17		Solyc02g036480.1	77.6721	1.87e-08		Solyc04g080630.4	0.486522	6.97018e-22
Solyc07g055410.2	52.2921	6.69e-05		Solyc09g047900.2	0.48728	6.38705e-07		Solyc09g098080.4	76.2887	9.7e-05		Solyc10g005500.3	0.486356	0.00261736
Solyc05g012430.1	52.2287	6.58e-05		Solyc08g067310.1	0.487194	0.0215158		Solyc06g009803.1	76.1013	8.29e-06		Solyc08g075720.3	0.486339	4.32077e-07
Solyc05g005340.3	51.5614	8.47e-05		Solyc05g007460.3	0.487135	2.7296e-06		Solyc05g018403.1	75.1697	1.16e-15		Solyc10g009420.3	0.486296	9.38304e-05
Solyc04g011840.1	51.242	0.000252042		Solyc07g007870.3	0.48703	1.36449e-11		Solyc03g120260.4	74.6765	2.73e-11		Solyc07g042300.1	0.486067	9.63087e-11
Solyc02g090545.1	51.1281	2.25e-05		Solyc10g080540.2	0.486951	0.0214664		Solyc01g066145.1	74.1501	1.85e-05		Solyc12g008470.2	0.486063	3.58302e-06
Solyc08g005330.2	51.0758	0.000139666		Solyc08g068180.3	0.486853	1.31702e-05		Solyc06g076570.4	74.0866	5.88e-184		Solyc08g079620.3	0.485952	8.8661e-22
Solyc07g053900.2	51.0429	9.12e-05		Solyc07g052950.3	0.486648	2.08826e-05		Solyc09g059380.1	74.0489	3.16e-06		Solyc11g039840.2	0.485951	3.27756e-26
Solyc01g108970.4	50.7311	2.72e-05		Solyc07g006830.4	0.486624	4.38226e-13		Solyc08g062960.4	73.1825	6.38e-64		Solyc07g063750.3	0.485737	0.0410288
Solyc00g014810.1	50.6985	8.8e-05		Solyc09g065890.4	0.486615	0.0325326		Solyc03g079890.3	73.0014	1.78e-05		Solyc11g007690.3	0.48546	3.61594e-12
Solyc03g044850.1	50.5317	8.03e-05		Solyc01g109860.3	0.486555	0.0458969		Solyc11g064930.3	72.8688	1.05e-05		Solyc04g071360.4	0.48544	1.06354e-13
Solyc05g016370.2	50.1995	1.83e-05		Solyc03g078630.3	0.486405	2.82746e-08		Solyc05g023900.1	72.0917	2.48e-15		Solyc07g065110.1	0.485391	0.000315499
Solyc02g150142.1	50.1993	0.000112091		Solyc03g117810.4	0.486082	6.66038e-09		Solyc01g096510.2	71.5921	3.64e-06		Solyc01g108210.4	0.485226	6.55209e-14
Solyc01g090510.2	50.051	2.2e-15		Solyc07g007030.1	0.486072	1.11491e-10		Solyc01g108100.3	71.2969	2.21e-06		Solyc02g087400.1	0.485217	2.00254e-14
Solyc10g006450.3	49.9622	0.000126004		Solyc05g012380.3	0.486058	2.61319e-13		Solyc01g079290.1	70.8869	4.36e-39		Solyc07g009330.4	0.485165	5.84643e-20
Solyc05g025710.1	49.4004	0.000101327		Solyc09g005260.4	0.485987	4.87926e-11		Solyc08g007890.3	70.8785	2.2e-05		Solyc02g064800.3	0.485122	2.04926e-09
Solyc04g010010.3	49.2572	2.42e-05		Solyc04g015360.3	0.485906	7.87018e-07		Solyc09g091770.1	70.8555	1.39e-05		Solyc01g058260.4	0.485083	6.00624e-12
Solyc03g070430.1	48.9692	0.000115889		Solyc07g007440.1	0.485831	0.0347985		Solyc03g082370.1	69.9232	3.21e-07		Solyc10g081030.3	0.485059	1.75007e-20
Solyc09g092690.3	48.7511	1.06e-72		Solyc01g107660.3	0.485754	5.15111e-08		Solyc00g020020.2	69.3274	8.32e-15		Solyc02g071190.4	0.484857	6.24404e-14
Solyc08g077320.3	48.5783	4.74e-07		Solyc03g005260.3	0.485715	1.17281e-18		Solyc11g072310.2	68.2887	3.93e-05		Solyc04g055170.3	0.484768	7.38022e-11
Solyc04g009000.1	48.406	6.56e-10		Solyc02g094100.4	0.485678	0.00553937		Solyc03g117955.1	68.1928	2.34e-05		Solyc02g083670.4	0.484749	3.11389e-11
Solyc08g067025.1	47.8341	0.000121826		Solyc07g043320.3	0.4856	5.34665e-10		Solyc10g047030.3	67.8721	3.77e-08		Solyc02g069230.3	0.484573	5.32354e-10
Solyc10g084550.3	47.081	0.000149619		Solyc10g054570.2	0.485504	5.7839e-10		Solyc09g061550.2	67.7169	2.09e-05		Solyc03g095840.3	0.484508	7.46583e-22
Solyc04g005657.1	46.8896	2.71e-05		Solyc05g053080.2	0.485442	0.0466695		Solyc03g082805.1	67.5487	3.47e-06		Solyc03g031940.4	0.484437	4.89026e-07
Solyc01g105960.2	46.8303	2.92e-05		Solyc06g053610.3	0.485168	0.032658		Solyc08g077490.2	67.1877	4.76e-06		Solyc09g009770.3	0.484058	2.20647e-11
Solyc09g082670.3	46.6386	1.06e-06		Solyc01g103350.3	0.485139	2.74167e-11		Solyc08g067570.1	67.0287	2.27e-05		Solyc04g074080.3	0.484016	4.0007e-09
Solyc07g009473.1	46.6137	0.000309916		Solyc01g102810.3	0.485115	0.000178313		Solyc11g073055.1	66.8311	8.78e-05		Solyc11g017440.3	0.484012	6.76145e-14
Solyc03g079890.3	46.5802	0.000321231		Solyc08g006640.3	0.484999	7.07351e-14		Solyc02g071470.4	66.8208	0.000167682		Solyc06g063310.2	0.483947	2.6806e-16
Solyc06g009620.1	46.264	2.9e-12		Solyc03g112900.3	0.484945	4.03788e-10		Solyc01g008400.3	65.9399	4.04e-06		Solyc01g090170.4	0.483728	3.71272e-17
Solyc03g071850.1	46.1763	2.98e-05		Solyc05g007470.4	0.484918	0.000130412		Solyc05g014630.2	65.3754	4.9e-06		Solyc04g058160.2	0.483636	0.00142197
Solyc10g086590.3	45.203	0.000172459		Solyc04g077120.4	0.484688	4.51843e-07		Solyc07g053900.2	65.29	2.66e-05		Solyc06g065470.4	0.483584	6.4427e-19
Solyc05g031600.3	45.1724	4.75e-05		Solyc01g103650.3	0.48467	0.00193269		Solyc08g029000.3	63.9047	0.00479993		Solyc07g005660.4	0.483551	3.55811e-09
Solyc02g072420.1	45.0371	0.000192152		Solyc04g026100.1	0.484644	2.62594e-05		Solyc04g047860.1	63.5605	3.08e-05		Solyc01g090950.4	0.483539	1.64236e-14
Solyc07g055460.3	44.9901	0.000174981		Solyc08g079315.1	0.484551	0.0194451		Solyc06g007490.3	63.5306	2.93e-05		Solyc04g047720.4	0.483514	2.90349e-16
Solyc06g076570.4	44.7755	2.3e-179		Solyc08g082740.4	0.484481	1.97427e-08		Solyc07g040960.1	63.1949	5.22e-36		Solyc10g150145.1	0.483335	1.51524e-20
Solyc03g117955.1	44.51	0.000351405		Solyc06g075960.1	0.484464	4.16833e-06		Solyc09g015000.4	62.8368	2.48e-207		Solyc03g044060.4	0.483332	9.69573e-07
Solyc06g050610.3	44.219	0.000195047		Solyc04g071930.4	0.484458	7.24775e-11		Solyc01g104940.2	62.5329	5.61e-05		Solyc11g011020.2	0.48328	1.89413e-10
Solyc08g078700.2	43.841	5.12e-182		Solyc08g005010.4	0.48422	3.10147e-09		Solyc01g098690.2	61.783	1.4e-16		Solyc09g010950.3	0.483192	4.82764e-12
Solyc11g072623.1	43.5079	2.37e-06		Solyc11g039840.2	0.484114	1.27161e-21		Solyc01g105630.4	61.4681	3e-05		Solyc04g082940.3	0.48299	0.0465242
Solyc08g075760.3	43.3933	0.000243484		Solyc08g081810.3	0.483937	8.21177e-08		Solyc03g098795.1	61.3432	9.62e-25		Solyc02g080270.3	0.48294	6.69407e-08
Solyc12g006820.1	43.3488	1.33e-06		Solyc01g111040.4	0.483854	1.25076e-12		Solyc12g038650.1	61.1823	6.38e-06		Solyc04g150162.1	0.482634	0.00499555
Solyc02g091570.1	42.6345	0.000298432		Solyc12g044910.2	0.4838	1.01557e-05		Solyc01g011277.1	60.7144	4.6e-05		Solyc05g051710.4	0.482562	0.000150446
Solyc12g099620.1	42.5116	2.46e-16		Solyc09g011740.4	0.483699	1.63874e-12		Solyc07g063760.1	60.5471	4.96e-05		Solyc04g074290.3	0.482525	9.26647e-15
Solyc04g072070.3	42.4028	5.23e-09		Solyc07g062170.3	0.483668	0.000549516		Solyc03g116950.2	60.4561	6.99e-05		Solyc06g054540.3	0.482509	0.000132831
Solyc11g017377.1	42.1968	5.37e-05		Solyc05g013510.4	0.483631	1.39591e-21		Solyc00g023600.1	60.3919	4.38e-05		Solyc04g054320.4	0.482447	7.37068e-10
Solyc02g088980.3	41.6024	0.000344443		Solyc04g074550.4	0.483584	8.08744e-15		Solyc01g087180.4	60.3677	1.08e-18		Solyc09g098450.4	0.482201	6.13319e-07
Solyc07g054410.1	41.5812	0.000441837		Solyc06g051540.4	0.483582	2.00294e-05		Solyc05g046280.3	60.1312	2.15e-10		Solyc08g075690.3	0.482126	3.00082e-16
Solyc08g074860.1	41.4856	0.000299302		Solyc08g006720.4	0.483538	3.16612e-13		Solyc11g073075.1	60.1238	5.03e-06		Solyc09g090190.3	0.482034	4.42466e-20
Solyc08g067570.1	41.461	7.18e-05		Solyc06g008300.4	0.483482	0.00922291		Solyc01g066150.1	59.5657	6.12e-05		Solyc03g006140.3	0.482015	2.37387e-22
Solyc10g055265.1	40.7148	1.88e-06		Solyc03g065235.1	0.483417	0.0374434		Solyc05g056380.3	59.4952	9.3e-05		Solyc04g077160.1	0.481932	4.19425e-06
Solyc09g075600.3	40.5111	6.95e-22		Solyc09g075290.3	0.483386	4.24308e-10		Solyc08g062340.3	59.2637	1.44e-51		Solyc10g081440.2	0.481828	1.6008e-14
Solyc01g107270.4	40.5004	2.01e-18		Solyc06g048730.3	0.482907	1.38655e-06		Solyc02g011680.4	58.5879	2.59e-10		Solyc07g062180.4	0.481756	8.94402e-11
Solyc06g072330.3	40.4995	1.02e-62		Solyc04g016430.3	0.482751	0.00948906		Solyc06g076520.1	58.4439	4.88e-215		Solyc01g091640.3	0.481688	7.52577e-13
Solyc03g111360.3	40.4794	5.53e-50		Solyc01g107980.3	0.482694	1.49252e-08		Solyc07g061980.2	58.3868	5.67e-05		Solyc04g008210.2	0.481627	1.36705e-16
Solyc02g081345.1	40.4572	0.000349773		Solyc03g006880.3	0.482586	1.30928e-10		Solyc02g062960.4	57.3967	4.76e-16		Solyc03g112930.3	0.481623	0.00358953
Solyc00g020020.2	40.2965	6.83e-32		Solyc10g008640.3	0.482439	7.02915e-07		Solyc03g083160.3	57.2039	7.37e-05		Solyc02g080110.3	0.481494	0.000825496
Solyc01g106150.1	40.2297	0.000142954		Solyc07g062740.4	0.48243	3.10919e-07		Solyc01g079280.1	57.1993	1.62e-10		Solyc03g058910.3	0.481361	0.00589866
Solyc02g086010.3	40.0996	0.000670808		Solyc06g071790.3	0.482354	2.30259e-22		Solyc11g006740.3	57.0787	4.43e-85		Solyc02g071160.4	0.481358	2.34038e-08
Solyc01g066150.1	40.0845	0.000615591		Solyc10g050110.1	0.482127	2.71253e-07		Solyc07g032390.2	56.7422	1.25e-05		Solyc09g011223.1	0.481315	0.00046083
Solyc08g014105.1	40.0622	0.000522541		Solyc04g054370.1	0.482105	3.62221e-07		Solyc03g007840.1	56.741	2.4e-16		Solyc02g084370.2	0.481086	0.00667831
Solyc01g107070.4	39.6174	1.28e-08		Solyc11g066510.3	0.481732	0.000565955		Solyc04g050755.1	56.6153	9.04e-05		Solyc12g010950.2	0.48088	0.0420138
Solyc01g104090.4	39.341	3.2e-08		Solyc02g077410.3	0.481679	6.17958e-16		Solyc04g011810.1	56.3801	1.92e-05		Solyc10g047050.2	0.480708	1.22158e-16
Solyc10g080620.1	39.3125	4.25e-06		Solyc03g116640.4	0.481506	0.00718197		Solyc05g025710.1	56.1556	9.22e-05		Solyc12g009380.2	0.480664	3.14001e-09
Solyc07g055415.1	38.8406	0.000472194		Solyc11g065670.1	0.481494	3.16562e-11		Solyc08g005330.2	55.9213	0.000109902		Solyc12g015740.2	0.480651	4.89636e-07
Solyc02g093600.3	38.8323	0.000814249		Solyc01g108190.3	0.481315	2.62521e-09		Solyc02g090660.3	54.9412	0.000139084		Solyc03g122340.3	0.480626	0.0139078
Solyc06g048420.2	38.5212	0.00053261		Solyc12g055970.3	0.481203	4.71263e-10		Solyc03g117860.3	54.8467	2.03e-34		Solyc02g090070.3	0.480623	9.10036e-11
Solyc02g070750.1	38.3757	3.81e-06		Solyc06g049080.3	0.48112	1.22758e-11		Solyc01g107090.2	54.4679	5.81e-09		Solyc05g055230.2	0.480349	3.06583e-17
Solyc10g081950.3	38.1704	0.00068892		Solyc03g082960.2	0.480987	4.67193e-10		Solyc04g011800.1	54.4395	7.66e-07		Solyc10g005950.3	0.480179	6.40156e-06
Solyc02g088650.1	38.1205	1.62e-12		Solyc11g011160.1	0.480861	3.33489e-05		Solyc12g096210.2	54.3624	4.03e-48		Solyc02g062580.3	0.480174	7.81738e-11
Solyc06g066080.1	38.0986	3.35e-19		Solyc01g100760.2	0.480826	5.7432e-08		Solyc05g012850.3	54.3052	9.65e-05		Solyc10g083650.1	0.48005	5.01094e-30
Solyc04g007250.1	37.9135	0.000106192		Solyc12g005410.2	0.480762	2.14429e-06		Solyc05g005910.4	54.1381	4.05e-07		Solyc02g093610.3	0.479982	0.0430986
Solyc12g010140.2	37.7736	0.000541371		Solyc03g120970.3	0.480752	0.000247029		Solyc05g012180.3	53.7978	0.000497225		Solyc02g069690.1	0.479799	0.0158452
Solyc09g082890.2	37.746	5.79e-06		Solyc11g066470.1	0.480715	5.91294e-12		Solyc06g072330.3	53.7387	1.86e-95		Solyc12g096540.2	0.47978	1.4451e-17
Solyc09g007040.1	37.5626	5.97e-06		Solyc04g009980.4	0.480678	0.000730436		Solyc01g086660.2	52.9483	7.4e-10		Solyc03g044480.3	0.479673	3.81982e-10
Solyc04g054290.3	37.3148	2.04e-16		Solyc05g046390.3	0.480602	1.1757e-07		Solyc10g076370.3	52.5931	0.000115554		Solyc02g080450.1	0.479405	0.0273884
Solyc03g032240.4	37.089	5.16e-13		Solyc07g066100.3	0.48056	1.65688e-08		Solyc11g007500.2	52.3831	8.16e-07		Solyc02g091880.4	0.479388	3.10455e-16
Solyc05g041820.1	37.0452	0.000341098		Solyc06g007540.3	0.480385	7.95498e-12		Solyc10g081930.1	52.1606	5.37e-26		Solyc11g072710.3	0.479275	4.58868e-14
Solyc01g088120.1	37.0388	0.000677524		Solyc03g007740.3	0.48035	1.97078e-15		Solyc01g073890.3	51.8975	4.61e-06		Solyc09g008840.4	0.478874	7.58093e-09
Solyc01g005300.4	36.9739	1.65e-71		Solyc02g062760.4	0.480202	0.0379426		Solyc09g082670.3	51.491	1.25e-09		Solyc10g050440.2	0.478633	3.1265e-21
Solyc09g150129.1	36.8311	0.00103874		Solyc01g005460.4	0.480115	0.00322857		Solyc08g082485.1	51.1839	0.000153558		Solyc11g007110.2	0.478622	2.71972e-21
Solyc08g082490.3	36.7415	0.000141846		Solyc01g105600.3	0.480033	0.00303614		Solyc08g014100.1	51.1736	3.92e-31		Solyc10g055240.2	0.478584	6.44172e-11
Solyc03g119500.1	36.5744	0.00133537		Solyc05g016440.3	0.479975	2.2001e-09		Solyc12g010420.1	51.1007	2.41e-05		Solyc07g005400.3	0.478554	0.000173254
Solyc03g098640.4	36.3844	9.56e-83		Solyc02g085730.3	0.479897	1.43027e-14		Solyc08g029340.1	51.0585	2.6e-05		Solyc03g122040.4	0.47853	4.90749e-13
Solyc04g063310.1	36.3027	0.000172087		Solyc11g033284.1	0.479841	3.36259e-13		Solyc01g086680.4	50.8383	8.46e-05		Solyc09g075430.3	0.478481	8.35253e-26
Solyc09g056040.4	35.9626	0.00089657		Solyc06g068690.4	0.479831	0.0180093		Solyc06g068200.1	50.809	2.35e-05		Solyc08g008420.3	0.478432	0.0303926
Solyc11g051100.3	35.8453	0.000872276		Solyc03g025910.3	0.479825	9.41964e-11		Solyc01g104740.3	50.8031	2.75e-161		Solyc04g081910.4	0.478431	0.00277028
Solyc06g084330.3	35.3971	0.00107644		Solyc04g006940.4	0.479714	0.0347683		Solyc03g044850.1	50.7641	0.000199285		Solyc01g108580.3	0.478411	9.42117e-07
Solyc02g094040.3	35.1277	2.91e-10		Solyc12g097000.2	0.479525	0.000709503		Solyc03g098710.1	50.5353	0.000285945		Solyc01g105060.3	0.478394	1.09589e-09
Solyc02g069140.3	34.7042	6.05e-08		Solyc07g047680.3	0.479403	0.0328199		Solyc03g026000.4	50.442	0.000158601		Solyc05g005020.4	0.478309	9.58849e-20
Solyc06g082030.3	34.6457	2.52e-14		Solyc06g067910.3	0.479291	0.031475		Solyc12g099620.1	50.3745	4.72e-15		Solyc03g121440.4	0.478266	3.44509e-07
Solyc04g024963.1	34.5713	0.0011852		Solyc07g042490.1	0.479166	0.000710932		Solyc08g075760.3	49.5379	0.000173665		Solyc01g095580.3	0.478246	2.45567e-15
Solyc03g007840.1	34.5693	7.15e-20		Solyc08g074760.3	0.479077	1.51487e-18		Solyc11g072470.3	49.4932	0.000170895		Solyc08g075990.3	0.478019	2.5987e-19
Solyc12g077690.1	34.4557	0.00105926		Solyc12g015870.2	0.478933	1.10375e-12		Solyc03g005040.1	49.4782	0.000375228		Solyc12g089110.1	0.477975	3.26158e-12
Solyc05g018413.1	34.4537	0.00115342		Solyc10g086440.2	0.478891	5.64829e-05		Solyc11g006700.1	49.3707	1.41e-14		Solyc04g072940.4	0.477907	0.00316973
Solyc12g038640.1	34.4049	0.000968234		Solyc10g079560.1	0.478828	1.06942e-13		Solyc01g081560.2	48.9467	4.01e-12		Solyc10g081350.2	0.477853	1.95017e-06
Solyc08g016400.1	34.3896	0.00127984		Solyc01g086920.3	0.478738	2.11675e-11		Solyc01g008500.4	48.9286	8.28e-07		Solyc01g080930.4	0.477827	1.22567e-10
Solyc01g081240.3	34.3762	3.78e-13		Solyc06g007520.4	0.478691	1.38474e-09		Solyc01g010060.2	48.917	0.000110042		Solyc12g011140.3	0.477777	4.89613e-06
Solyc00g500342.1	34.2719	0.000936782		Solyc07g006660.1	0.478415	0.0233704		Solyc00g014800.1	48.8533	0.000215309		Solyc12g008700.3	0.477732	1.01178e-10
Solyc09g012040.1	34.2381	0.000184383		Solyc06g067940.4	0.478403	1.25347e-12		Solyc09g082890.2	48.6203	8.8e-07		Solyc08g082120.2	0.477704	2.47779e-09
Solyc09g015000.4	34.1784	8.48e-162		Solyc08g060810.3	0.478373	1.12147e-16		Solyc06g075530.1	48.5059	4.06e-27		Solyc10g078570.1	0.477684	7.60177e-06
Solyc08g068850.3	34.139	0.00025095		Solyc01g094020.3	0.478216	3.57191e-09		Solyc11g045140.1	48.4697	0.00022051		Solyc07g008670.3	0.477664	3.59043e-07
Solyc02g072010.3	33.8202	1.26e-11		Solyc03g026370.1	0.478195	0.0388769		Solyc01g098370.1	48.2845	4.86e-05		Solyc01g110120.3	0.477586	1.25603e-23
Solyc12g096660.3	33.4576	1.83e-09		Solyc06g005160.4	0.478159	6.29555e-13		Solyc02g094040.3	47.9269	9.69e-07		Solyc08g022030.3	0.477509	3.96038e-15
Solyc11g005180.1	33.4539	0.00113099		Solyc07g049630.1	0.47797	1.96535e-11		Solyc03g044205.1	47.8721	0.000249221		Solyc01g008180.3	0.477364	1.5198e-08
Solyc03g097960.1	33.307	8.76e-50		Solyc02g071120.3	0.477967	3.70056e-11		Solyc04g011860.1	47.8365	0.000360698		Solyc09g074450.1	0.477348	3.0995e-19
Solyc07g032390.2	33.2788	1.49e-05		Solyc08g078860.4	0.477725	2.48237e-09		Solyc03g006360.3	47.4978	7.89e-06		Solyc12g056940.2	0.477274	2.91808e-15
Solyc06g066390.3	33.158	0.000339733		Solyc02g088260.3	0.477724	1.04655e-19		Solyc11g006220.2	47.3163	8.73e-07		Solyc01g099290.3	0.477234	0.0256251
Solyc03g098650.3	32.6856	1.06e-07		Solyc10g038080.3	0.477691	5.27208e-05		Solyc02g030380.3	47.1833	5.37e-05		Solyc10g084950.3	0.477219	0.000283182
Solyc01g090140.3	32.628	0.00134733		Solyc10g049620.2	0.477608	2.70047e-15		Solyc04g074535.1	47.0851	5.62e-05		Solyc08g077460.3	0.477098	1.5164e-18
Solyc09g018215.1	32.2696	0.00233074		Solyc12g095970.3	0.477473	0.00757562		Solyc03g019820.3	46.8241	0.00113923		Solyc06g018100.4	0.477041	1.29114e-10
Solyc06g060950.1	32.158	0.00199432		Solyc09g064520.3	0.477331	0.000173093		Solyc10g084960.2	46.6796	2.44e-09		Solyc03g122250.3	0.476938	1.47823e-10
Solyc07g055630.4	31.8781	1.4e-05		Solyc12g006695.1	0.477276	0.0037445		Solyc08g014105.1	46.5997	4.74e-05		Solyc01g098900.3	0.476498	1.39882e-12
Solyc04g014770.1	31.8596	1.33e-05		Solyc01g107900.3	0.477187	3.66145e-09		Solyc04g082865.1	46.5968	4.95e-05		Solyc09g074040.1	0.476451	0.000403485
Solyc02g062630.1	31.8242	2.61e-07		Solyc02g067100.3	0.477055	0.0406548		Solyc03g115930.3	46.3885	1.58e-26		Solyc10g081130.2	0.476306	1.2047e-15
Solyc01g066145.1	31.8118	0.00180499		Solyc07g044880.3	0.477029	3.97417e-05		Solyc12g036320.3	45.8002	0.000393234		Solyc04g080300.4	0.476191	2.19336e-12
Solyc03g113860.2	31.7096	2.55e-26		Solyc01g057210.3	0.476948	2.99293e-13		Solyc07g150144.1	45.7156	4.96e-05		Solyc01g111660.4	0.476016	1.32078e-15
Solyc01g066510.3	31.639	0.00187743		Solyc01g088620.3	0.476917	0.00057436		Solyc01g102690.4	45.6031	1.22e-21		Solyc10g081770.3	0.475881	0.00681165
Solyc04g050220.2	31.6107	0.000317445		Solyc02g068300.3	0.476852	0.000790431		Solyc05g032630.1	45.5311	0.000299364		Solyc10g007750.1	0.475816	0.00143744
Solyc01g099035.1	31.4445	0.00297996		Solyc01g067940.2	0.476842	1.16334e-08		Solyc09g059125.1	45.2557	0.000356217		Solyc05g056430.3	0.475591	0.00278437
Solyc09g150109.1	31.417	0.0005665		Solyc04g076110.4	0.476776	1.23804e-09		Solyc08g028990.1	45.2236	0.000325802		Solyc07g053630.4	0.475464	6.76091e-15
Solyc12g099780.2	31.3317	7.37e-32		Solyc03g098050.3	0.476756	3.52833e-12		Solyc05g014300.1	45.1702	5.18e-05		Solyc07g041730.4	0.475463	0.00242003
Solyc04g079450.4	31.3069	0.00187517		Solyc01g058720.4	0.476697	2.55259e-11		Solyc09g014720.3	44.9221	0.000713862		Solyc08g069010.4	0.475301	6.0594e-14
Solyc06g036200.2	31.2503	0.000432695		Solyc09g075155.1	0.476584	2.01091e-09		Solyc04g011440.4	44.705	6.46e-244		Solyc06g049030.4	0.4753	1.41662e-07
Solyc12g019150.1	31.0039	0.000372616		Solyc07g062040.3	0.476552	0.0103099		Solyc06g050610.3	44.463	0.000356978		Solyc06g005230.3	0.475234	2.27538e-08
Solyc03g113820.3	30.9996	0.00302286		Solyc09g098770.2	0.476428	0.0108232		Solyc03g093630.3	44.3518	1.92e-11		Solyc09g075900.3	0.475186	8.38595e-07
Solyc07g006980.1	30.9854	0.00237951		Solyc12g006370.3	0.476427	4.3372e-14		Solyc05g055320.3	44.167	0.000392361		Solyc07g006040.3	0.475128	6.63109e-10
Solyc02g079550.3	30.9633	2e-05		Solyc03g097950.4	0.476187	3.72256e-17		Solyc02g089330.3	44.1638	4.4e-14		Solyc01g088250.4	0.475087	1.93381e-08
Solyc03g116480.1	30.9528	2.45e-07		Solyc05g014177.2	0.47618	0.00811371		Solyc07g061910.1	44.0421	1.97e-13		Solyc01g088760.4	0.475042	2.185e-06
Solyc06g076520.1	30.9261	3.96e-123		Solyc11g073130.2	0.476064	8.59842e-08		Solyc06g065050.2	43.9528	0.000530579		Solyc12g096320.2	0.474979	1.98469e-10
Solyc01g091810.1	30.9077	0.00204163		Solyc08g077150.3	0.476	9.96906e-10		Solyc01g073880.2	43.9056	0.00046918		Solyc02g086770.3	0.474977	0.000802885
Solyc06g066853.1	30.9026	0.00212259		Solyc03g097030.3	0.475987	5.66876e-09		Solyc12g077380.1	43.483	6.57e-05		Solyc01g109770.3	0.474834	6.60904e-20
Solyc07g005930.4	30.7201	3.77e-104		Solyc02g087190.1	0.475913	4.6863e-05		Solyc09g075600.3	43.4166	9.95e-25		Solyc04g007710.3	0.474378	2.50283e-21
Solyc04g063270.2	30.6223	7.06e-09		Solyc09g075430.3	0.475883	3.76884e-11		Solyc08g008305.1	43.4153	1.09e-36		Solyc08g077440.3	0.474303	1.41109e-15
Solyc03g118230.3	30.5015	2.52e-13		Solyc12g005980.2	0.475863	1.75744e-07		Solyc07g056190.3	43.3711	1.94e-10		Solyc02g079160.2	0.474221	0.00141122
Solyc08g068540.4	30.4602	2.45e-09		Solyc08g067050.3	0.475575	8.87968e-09		Solyc08g007230.3	43.3	0.000778349		Solyc08g083230.3	0.473994	0.00186046
Solyc08g028990.1	30.4032	0.00217957		Solyc02g083820.1	0.475557	8.11152e-11		Solyc07g052040.3	43.2622	0.000535492		Solyc01g088640.4	0.473836	2.79999e-07
Solyc05g015480.3	30.3459	0.00250618		Solyc01g009760.3	0.475539	0.0189778		Solyc10g049913.1	43.2108	7.33e-05		Solyc04g072033.1	0.473797	4.51727e-09
Solyc07g005260.1	30.2461	0.000431196		Solyc03g033660.4	0.475356	0.00148277		Solyc12g038640.1	43.1922	0.000605814		Solyc01g112140.4	0.473792	0.0223494
Solyc11g005960.1	30.1307	1.84e-07		Solyc09g082630.3	0.475324	2.01595e-08		Solyc01g005180.1	43.1405	0.000469872		Solyc03g119380.3	0.47363	6.92542e-10
Solyc10g049560.3	30.1027	0.000408229		Solyc06g082210.1	0.475088	0.0205594		Solyc02g092120.3	43.1233	9.71e-05		Solyc07g065790.2	0.473429	1.148e-09
Solyc09g082480.2	29.8861	0.00343964		Solyc07g020790.4	0.47502	6.08388e-14		Solyc06g048900.1	42.9176	1.95e-13		Solyc08g076450.3	0.473375	3.61867e-19
Solyc06g051860.3	29.8367	0.002412		Solyc12g040810.2	0.474941	8.06295e-11		Solyc01g106410.3	42.8453	2.16e-06		Solyc04g078510.4	0.473069	2.51253e-17
Solyc04g011800.1	29.8193	0.0021095		Solyc01g007760.3	0.474843	1.66652e-05		Solyc01g098330.1	42.2998	0.000496816		Solyc01g081490.3	0.472999	7.48114e-23
Solyc09g150130.1	29.7416	0.000680361		Solyc03g098750.3	0.474774	8.95211e-07		Solyc09g072597.1	42.2583	9.93e-05		Solyc07g063690.1	0.472911	6.7272e-07
Solyc00g052430.2	29.728	0.00267994		Solyc10g081490.2	0.474736	1.18778e-05		Solyc02g062630.1	42.2245	2.47e-06		Solyc03g082960.2	0.472867	1.8339e-18
Solyc02g084260.3	29.681	0.00222793		Solyc06g064940.3	0.474694	1.25649e-11		Solyc09g010590.1	42.2102	0.000513897		Solyc12g009980.2	0.472857	2.43386e-16
Solyc07g042760.1	29.5457	3.88e-12		Solyc04g081490.3	0.474689	1.42981e-07		Solyc06g036290.3	41.6359	3.01e-277		Solyc01g107900.3	0.472671	2.04366e-15
Solyc04g011830.1	29.445	0.00291064		Solyc10g086060.2	0.474678	4.02478e-12		Solyc02g094125.1	41.5665	0.000101037		Solyc08g081060.3	0.472466	9.12801e-14
Solyc04g005770.3	29.4127	8.8e-13		Solyc01g090170.4	0.474618	3.69156e-15		Solyc05g010620.3	41.4935	6.08e-11		Solyc05g055060.3	0.472399	3.24317e-21
Solyc03g114040.3	29.1643	1.1e-06		Solyc01g106090.3	0.474546	2.938e-14		Solyc12g006820.1	41.4125	6.11e-11		Solyc01g008310.4	0.472129	1.04622e-17
Solyc11g005440.2	29.0135	9.87e-20		Solyc10g076550.1	0.474526	0.0392523		Solyc12g005530.1	41.3836	0.00109727		Solyc07g053720.3	0.472016	3.02261e-15
Solyc06g075530.1	28.9789	1.76e-28		Solyc05g009100.4	0.474513	7.01332e-05		Solyc11g044875.1	41.3661	0.000673329		Solyc02g080500.3	0.471911	1.14058e-15
Solyc09g011200.2	28.9537	0.00407674		Solyc11g010930.2	0.474458	0.00513637		Solyc06g005635.1	41.3364	0.000555615		Solyc02g082490.4	0.471799	1.58236e-07
Solyc01g014390.3	28.9128	0.00245415		Solyc06g061050.4	0.474311	3.64171e-09		Solyc09g061570.1	41.1885	0.000731879		Solyc12g098720.3	0.471752	2.12997e-06
Solyc10g079940.1	28.8657	0.00253794		Solyc05g026550.3	0.474311	1.32516e-10		Solyc04g063270.2	41.1806	1.93e-08		Solyc07g043360.1	0.471717	7.38519e-21
Solyc05g044590.1	28.7873	0.000776517		Solyc03g006600.1	0.474149	1.42551e-05		Solyc00g019990.1	41.0435	0.00013727		Solyc09g008310.3	0.471551	1.05999e-06
Solyc06g007490.3	28.6813	0.00121651		Solyc10g009350.4	0.474129	0.000127018		Solyc12g008670.2	40.9826	0.000809012		Solyc06g007360.3	0.471258	5.74937e-13
Solyc00g028960.1	28.5358	0.00420488		Solyc07g052610.3	0.473827	1.16677e-12		Solyc03g098580.1	40.9377	0.000794733		Solyc04g082280.3	0.471211	0.00757595
Solyc04g054690.3	28.3255	6.7e-07		Solyc06g053840.3	0.473697	1.80931e-15		Solyc08g067340.4	40.9029	0.0049988		Solyc06g076480.4	0.471061	6.34434e-18
Solyc01g006680.4	28.2602	2.41e-38		Solyc02g068610.2	0.473569	0.0492204		Solyc02g081345.1	40.7309	0.000808452		Solyc09g090940.3	0.471039	3.36634e-20
Solyc01g097670.4	28.2031	2.59e-26		Solyc04g074270.3	0.47354	7.94721e-14		Solyc03g059205.1	40.5973	8.53e-20		Solyc08g013710.4	0.470954	6.01521e-11
Solyc02g080050.1	28.1985	0.000647793		Solyc11g068980.2	0.47352	0.000174736		Solyc06g062690.4	40.5743	3.34e-06		Solyc12g098950.2	0.470789	4.95754e-21
Solyc08g067760.4	28.1047	3.79e-08		Solyc09g091030.3	0.473405	7.13978e-07		Solyc03g059397.1	40.4264	0.000725828		Solyc03g080060.1	0.470786	1.4248e-18
Solyc01g067200.1	28.0898	0.003064		Solyc01g096530.3	0.4734	6.96171e-05		Solyc09g008970.1	40.3302	7.11e-68		Solyc10g007980.3	0.470585	2.63176e-17
Solyc02g087540.3	28.0455	0.00331701		Solyc09g065900.3	0.473342	5.66822e-16		Solyc02g090545.1	40.2513	9.36e-06		Solyc05g052270.3	0.470562	3.10485e-17
Solyc07g150144.1	28.0356	0.000761983		Solyc07g062580.4	0.473213	1.76263e-05		Solyc01g066890.2	40.1169	0.000829314		Solyc05g052350.3	0.470488	9.91477e-18
Solyc04g009215.1	27.9148	6.36e-05		Solyc01g006240.3	0.473019	0.00519913		Solyc07g055410.2	40.0662	0.000807424		Solyc12g100330.2	0.470477	2.27317e-09
Solyc10g045490.2	27.9073	9.2e-53		Solyc02g086210.4	0.472706	0.0460573		Solyc08g077900.3	39.9101	2.47e-07		Solyc08g081250.4	0.470438	8.79395e-31
Solyc10g007300.2	27.8879	1.67e-17		Solyc07g056340.4	0.472519	1.51184e-12		Solyc02g033055.1	39.8333	0.00108802		Solyc04g050790.3	0.470394	0.0424544
Solyc03g111520.3	27.8196	0.00380547		Solyc06g051720.3	0.472474	3.01254e-10		Solyc03g115300.2	39.5124	0.000148736		Solyc05g048830.3	0.470317	0.00226646
Solyc01g108100.3	27.4084	6.12e-05		Solyc07g066110.1	0.472458	0.000521837		Solyc05g012630.2	39.3328	2.04e-08		Solyc01g097810.3	0.47023	1.40008e-30
Solyc03g026000.4	27.4017	0.000676328		Solyc08g075720.3	0.472331	8.31555e-06		Solyc06g050600.4	38.9764	0.000980439		Solyc08g068090.3	0.470184	0.0119892
Solyc01g108910.4	27.3316	3.5e-84		Solyc11g013270.2	0.472305	8.16578e-09		Solyc09g010050.1	38.9592	0.00184294		Solyc05g012700.3	0.470179	2.59585e-15
Solyc06g005680.4	27.2974	4.76e-05		Solyc08g081700.1	0.472128	0.00159555		Solyc09g082400.2	38.8832	7.71e-13		Solyc08g007270.4	0.470155	0.00181525
Solyc01g106410.3	27.2896	1.8e-06		Solyc04g076340.3	0.472123	0.0155991		Solyc05g012810.3	38.6008	0.000883472		Solyc10g009540.1	0.470081	0.0223354
Solyc04g064750.2	27.2654	8.45e-20		Solyc05g056590.4	0.47196	3.53164e-07		Solyc02g094310.3	38.2164	1.34e-12		Solyc12g099310.2	0.470053	5.33753e-15
Solyc11g007490.1	27.2458	3.86e-10		Solyc07g066360.1	0.471803	0.0220232		Solyc05g015460.3	38.1485	6.64e-06		Solyc08g005010.4	0.470026	2.98839e-16
Solyc05g005350.3	27.2382	0.00461684		Solyc07g065310.3	0.471762	1.27313e-10		Solyc03g063160.1	38.1439	6.6e-19		Solyc07g005000.3	0.470007	2.51456e-13
Solyc08g059750.3	27.2227	0.00398166		Solyc07g014740.3	0.471692	9.01605e-13		Solyc02g079280.3	38.0046	2.88e-08		Solyc10g081680.1	0.469992	4.58358e-05
Solyc05g015654.1	27.0581	0.00337568		Solyc01g102590.3	0.471609	2.41761e-11		Solyc02g076710.3	37.9895	1.32e-12		Solyc01g080770.3	0.469889	2.83725e-11
Solyc06g060870.1	27.0083	0.00351804		Solyc06g053780.4	0.471597	9.4403e-07		Solyc10g086575.1	37.9604	0.00129114		Solyc02g062600.3	0.469799	8.09287e-13
Solyc08g077490.2	26.9749	0.00030967		Solyc02g071580.4	0.471538	5.93005e-12		Solyc06g011270.1	37.8628	0.00126165		Solyc05g015520.3	0.469768	1.05915e-07
Solyc02g086410.3	26.9264	0.000749909		Solyc01g095670.4	0.471532	1.12212e-17		Solyc04g015000.2	37.5955	0.00105305		Solyc10g039280.2	0.469711	1.82082e-11
Solyc11g006210.3	26.9246	1.38e-08		Solyc09g011750.3	0.471329	2.57526e-06		Solyc06g084330.3	37.4951	0.000323871		Solyc03g120670.3	0.469673	1.14425e-24
Solyc03g150101.1	26.9049	0.00410078		Solyc05g008450.3	0.4712	1.37863e-22		Solyc00g500342.1	37.1007	0.00135468		Solyc12g008980.3	0.469456	3.08584e-27
Solyc04g015000.2	26.8562	0.000738664		Solyc07g056500.4	0.471148	0.00538462		Solyc01g100790.1	36.9297	9.61e-06		Solyc07g056020.3	0.469421	7.66546e-23
Solyc05g012630.2	26.7902	7.45e-09		Solyc02g092440.3	0.470995	4.90761e-15		Solyc11g071370.1	36.849	1.21e-20		Solyc01g096450.4	0.469412	0.00217543
Solyc03g116960.4	26.7418	0.00476105		Solyc03g033510.3	0.470809	0.000922259		Solyc03g117960.4	36.7512	1.74e-92		Solyc08g061100.3	0.469343	4.15788e-22
Solyc01g096330.2	26.7057	1.76e-18		Solyc12g010700.2	0.470809	0.0222023		Solyc09g010605.1	36.6995	8.64e-06		Solyc03g116640.4	0.46928	0.00773506
Solyc00g014860.1	26.6931	0.000908291		Solyc10g005000.4	0.470786	0.00131272		Solyc10g045040.1	36.6491	0.00150865		Solyc03g114310.3	0.469247	0.000168543
Solyc09g065710.1	26.6173	1.8e-14		Solyc09g008840.4	0.470772	4.68808e-09		Solyc03g044210.4	36.5225	0.00151762		Solyc05g009600.4	0.469184	2.6986e-25
Solyc00g020000.1	26.55	0.00097884		Solyc12g010400.2	0.470648	0.000134336		Solyc03g005140.2	36.4823	0.00121548		Solyc12g014040.1	0.469085	0.00029094
Solyc10g150109.1	26.3649	0.00520872		Solyc02g021420.3	0.470589	3.06789e-15		Solyc02g087540.3	36.4649	0.00141207		Solyc04g074270.3	0.468863	2.39592e-22
Solyc03g044485.1	26.3409	0.00444493		Solyc11g066350.2	0.470259	0.00185051		Solyc12g077680.1	36.3121	0.00118988		Solyc08g076830.1	0.468788	0.0113144
Solyc02g004003.1	26.2903	0.00424397		Solyc03g095940.1	0.469952	0.0407083		Solyc04g014853.1	36.3121	0.00118988		Solyc06g075930.1	0.468759	1.42678e-07
Solyc02g088950.3	26.2193	0.00606076		Solyc12g044600.3	0.469913	7.72248e-19		Solyc08g077740.1	36.2708	1.73e-05		Solyc01g109520.3	0.468667	2.85993e-21
Solyc02g069700.1	26.1768	0.00450305		Solyc07g064690.1	0.469683	4.75743e-11		Solyc02g092880.3	36.2693	0.00165291		Solyc02g005210.3	0.468514	3.10595e-22
Solyc09g061550.2	26.1743	0.00506914		Solyc02g083380.3	0.469661	0.000190548		Solyc04g011780.1	36.0869	0.00315383		Solyc09g091370.4	0.468418	0.00939071
Solyc11g020550.2	26.1295	0.00402927		Solyc12g088840.1	0.469536	0.000267541		Solyc01g150165.1	36.0392	1.23e-17		Solyc12g040810.2	0.468388	7.21376e-12
Solyc11g072470.3	26.1046	0.00407419		Solyc11g010610.2	0.469382	9.44929e-11		Solyc06g083705.1	35.9346	0.00181012		Solyc01g108880.4	0.468374	0.00431295
Solyc03g116930.3	26.0972	0.00103651		Solyc08g080780.4	0.4692	9.47544e-08		Solyc03g114890.4	35.9274	1.93e-05		Solyc08g079510.3	0.468258	2.56243e-11
Solyc06g075330.3	26.0452	1.67e-06		Solyc04g051350.3	0.469184	9.58988e-06		Solyc06g063060.3	35.7849	1.61e-07		Solyc06g036340.4	0.468248	3.09443e-19
Solyc01g103270.4	26.0268	0.00435109		Solyc01g008970.4	0.469161	1.84568e-24		Solyc09g065710.1	35.6096	3.27e-13		Solyc05g009270.4	0.467656	5.48908e-09
Solyc11g007750.3	26.0127	1.18e-09		Solyc10g086630.2	0.469135	0.0169387		Solyc04g007580.1	35.2097	6.13e-12		Solyc02g067680.1	0.467445	0.00477906
Solyc09g090875.1	26.0114	8.15e-05		Solyc10g080550.2	0.469039	1.4181e-07		Solyc07g008620.1	35.1701	2.79e-05		Solyc06g068310.1	0.467419	0.024248
Solyc06g054390.3	25.9428	0.00493211		Solyc05g052790.3	0.46899	3.78837e-12		Solyc07g049530.3	35.0678	8.94e-05		Solyc01g109460.3	0.467402	4.67751e-16
Solyc02g038820.1	25.9157	6.23e-05		Solyc04g078960.1	0.46883	0.000274686		Solyc04g054690.3	34.9774	2e-05		Solyc04g054400.3	0.467248	9.16597e-13
Solyc03g122375.1	25.8947	0.00520978		Solyc01g109230.3	0.468644	4.29235e-06		Solyc02g078870.1	34.8721	1.24e-07		Solyc07g006550.2	0.46721	1.32605e-05
Solyc05g008120.4	25.7723	2.83e-08		Solyc10g008980.4	0.468475	3.12063e-21		Solyc06g060050.1	34.8106	1.06e-13		Solyc12g044600.3	0.467203	4.31348e-29
Solyc02g076690.3	25.737	1.3e-176		Solyc09g011960.2	0.46846	0.0174509		Solyc04g063300.3	34.7934	4.07e-14		Solyc12g006800.2	0.467163	1.20851e-07
Solyc01g100340.4	25.7339	1.45e-15		Solyc09g075120.3	0.468398	3.80188e-13		Solyc03g116930.3	34.609	0.00218453		Solyc03g058920.3	0.467009	9.39778e-19
Solyc12g006380.2	25.7331	3.05e-22		Solyc11g069430.2	0.46817	3.98629e-20		Solyc09g150119.1	34.3639	0.00192166		Solyc07g007620.3	0.46692	2.18321e-08
Solyc09g082450.1	25.5528	8.89e-43		Solyc01g098610.4	0.468087	1.24028e-14		Solyc09g090225.1	34.1608	0.00176124		Solyc07g049580.3	0.466824	1.55237e-05
Solyc09g065490.2	25.4444	0.000994661		Solyc02g088910.3	0.468035	4.2774e-10		Solyc04g054290.3	34.1328	1.95e-15		Solyc06g009970.3	0.466557	2.20146e-33
Solyc07g041170.2	25.4061	0.00723835		Solyc03g111840.3	0.46801	8.3027e-29		Solyc00g020010.1	34.09	2.03e-07		Solyc06g006090.1	0.466458	0.00272507
Solyc07g054340.1	25.3913	1.91e-12		Solyc10g084520.1	0.467689	0.0115636		Solyc03g031890.3	33.9283	3.91e-15		Solyc06g065190.1	0.466448	8.78447e-08
Solyc03g032170.2	25.3116	0.00521791		Solyc01g008770.3	0.467547	1.24982e-18		Solyc09g005710.3	33.8711	1.02e-09		Solyc08g078540.3	0.466446	7.29244e-10
Solyc06g011270.1	25.2588	0.00521105		Solyc06g062460.3	0.467498	3.43242e-07		Solyc02g068820.3	33.6275	6.25e-38		Solyc01g096090.4	0.466418	6.93502e-17
Solyc09g064680.3	25.2381	8.41e-05		Solyc02g150147.1	0.467459	3.50286e-05		Solyc02g088950.3	33.417	0.00344188		Solyc12g011340.2	0.466367	2.03084e-18
Solyc01g097420.1	25.1731	0.00502095		Solyc08g082690.2	0.467443	1.19304e-15		Solyc06g005690.3	33.173	1.73e-05		Solyc03g097430.1	0.466309	0.049063
Solyc01g097710.1	25.1214	3.38e-06		Solyc10g083210.2	0.467346	5.69829e-10		Solyc08g082357.1	33.1416	0.000381733		Solyc11g066470.1	0.465907	7.80808e-12
Solyc09g009250.3	25.067	0.00569995		Solyc06g068980.4	0.467257	1.86927e-14		Solyc03g025690.4	33.1162	5.48e-35		Solyc09g090140.4	0.465819	2.71551e-28
Solyc10g006570.2	25.06	0.000423743		Solyc05g014550.1	0.467182	0.000658608		Solyc09g075910.1	33.0751	5.04e-08		Solyc01g105010.3	0.465687	4.79106e-10
Solyc06g065010.4	25.0464	0.00107157		Solyc05g013960.3	0.467113	1.0489e-11		Solyc07g044970.1	33.0726	1.97e-07		Solyc11g007920.1	0.465519	1.95941e-15
Solyc05g006360.2	25.0211	0.00644309		Solyc12g017450.2	0.466989	1.77926e-08		Solyc06g006017.1	33.0621	0.000420876		Solyc03g033420.4	0.465368	2.14513e-08
Solyc05g006280.1	24.9407	0.00765514		Solyc12g019320.2	0.466955	1.60545e-11		Solyc02g067605.1	32.636	0.00270667		Solyc01g058670.3	0.465365	5.98975e-14
Solyc05g005450.2	24.8024	0.000102923		Solyc08g078840.3	0.466744	2.4791e-05		Solyc03g033790.4	32.6258	0.00105333		Solyc05g055990.4	0.465272	4.12991e-11
Solyc01g098690.2	24.7795	2.66e-17		Solyc11g005090.2	0.466636	0.000133911		Solyc02g088650.1	32.5815	2.38e-13		Solyc07g007300.3	0.465219	6.34744e-13
Solyc03g097850.1	24.6493	4.38e-14		Solyc03g059270.4	0.466474	8.21007e-06		Solyc07g008810.1	32.5255	2e-05		Solyc07g005600.4	0.464994	1.21253e-21
Solyc09g091400.4	24.6247	0.00740624		Solyc07g062700.3	0.466432	1.74302e-12		Solyc12g005450.1	32.4516	0.00342272		Solyc01g091040.3	0.464906	1.71551e-05
Solyc12g077680.1	24.5957	0.00688336		Solyc07g056240.3	0.466209	3.9414e-08		Solyc01g094850.3	32.4139	6.34e-16		Solyc02g021420.3	0.464741	9.87091e-19
Solyc05g006460.3	24.5509	3.17e-09		Solyc05g005140.4	0.466185	2.57391e-13		Solyc08g078180.1	32.1668	0.00550345		Solyc02g069620.4	0.464605	9.32641e-15
Solyc01g096400.4	24.5414	2.17e-69		Solyc12g098920.2	0.465861	3.09395e-12		Solyc05g015380.2	32.0715	0.00272837		Solyc02g071110.3	0.464265	2.44706e-08
Solyc04g076680.2	24.4923	0.00127714		Solyc07g053180.3	0.465797	3.66484e-10		Solyc10g045490.2	31.6848	2.61e-60		Solyc02g030243.1	0.464026	1.23889e-15
Solyc07g045490.3	24.4605	0.00598275		Solyc08g077240.3	0.465792	6.75794e-12		Solyc09g092260.4	31.6039	3.76e-50		Solyc05g005000.4	0.463907	1.74905e-16
Solyc10g007250.1	24.347	0.00629888		Solyc02g064800.3	0.465707	1.42055e-07		Solyc04g028445.1	31.5512	0.00283708		Solyc04g007690.3	0.463615	1.48463e-07
Solyc09g150119.1	24.322	0.00606908		Solyc03g119740.3	0.465681	1.6013e-11		Solyc04g015220.4	31.4839	0.000667724		Solyc12g099290.2	0.463447	6.14591e-13
Solyc01g086670.3	24.2872	7.54e-32		Solyc11g007110.2	0.465557	9.98992e-15		Solyc02g088310.1	31.322	2.48e-05		Solyc12g095850.2	0.463394	4.53694e-16
Solyc05g012810.3	24.2463	0.000124681		Solyc01g098560.3	0.465472	9.21596e-11		Solyc00g014810.1	31.1804	0.00281638		Solyc07g017780.4	0.46319	3.43269e-21
Solyc01g094850.3	24.0689	1.63e-13		Solyc10g084320.3	0.465457	6.27197e-06		Solyc03g071730.1	31.1365	0.00389672		Solyc01g094460.3	0.463093	4.67137e-23
Solyc05g025790.3	23.853	1.25e-13		Solyc04g049390.3	0.465226	5.36102e-15		Solyc09g082230.1	31.1304	8.81e-45		Solyc02g093360.3	0.463066	7.20827e-11
Solyc00g019990.1	23.783	4.81e-06		Solyc05g012790.4	0.465182	1.83461e-08		Solyc03g097960.1	31.0918	5.87e-45		Solyc08g078480.3	0.462954	2.93439e-06
Solyc01g104940.2	23.7285	0.00167407		Solyc08g013980.4	0.464876	0.000177642		Solyc03g083480.4	30.9489	0.000338534		Solyc04g011400.3	0.462905	2.39813e-21
Solyc01g008500.4	23.7152	3.13e-09		Solyc01g080930.4	0.464848	7.82094e-09		Solyc10g054730.1	30.8983	5.82e-07		Solyc07g063830.3	0.462839	0.00696138
Solyc03g121010.4	23.5676	0.0109617		Solyc08g079020.3	0.464811	0.000653635		Solyc10g084880.3	30.8841	0.000279508		Solyc08g079750.3	0.462806	2.47839e-24
Solyc02g085660.1	23.554	0.00712138		Solyc02g084000.3	0.464737	0.000127573		Solyc02g079820.4	30.821	5.63e-09		Solyc03g117740.3	0.462792	5.2695e-31
Solyc03g118790.3	23.5356	1.4e-12		Solyc05g054400.3	0.464501	1.01667e-11		Solyc12g036800.1	30.7759	3.14e-14		Solyc01g006830.3	0.462761	7.3103e-11
Solyc04g028445.1	23.4736	0.00705374		Solyc04g080490.4	0.464492	3.27695e-05		Solyc02g087350.3	30.7663	2.14e-10		Solyc03g116910.3	0.46272	5.28292e-06
Solyc05g010620.3	23.4042	2.49e-12		Solyc03g118130.3	0.464492	3.0674e-11		Solyc11g042890.2	30.7644	0.00605534		Solyc02g021000.3	0.462718	2.62722e-22
Solyc03g123580.4	23.3988	0.006915		Solyc05g007250.3	0.464373	1.40126e-07		Solyc10g078770.2	30.7372	0.000569892		Solyc11g012860.3	0.462586	1.04434e-14
Solyc05g005360.3	23.3871	0.0096178		Solyc01g102610.3	0.464362	4.75406e-07		Solyc03g097850.1	30.6599	3.5e-14		Solyc01g080640.3	0.462437	1.28692e-30
Solyc04g017740.1	23.3771	0.0025127		Solyc06g060080.2	0.464355	5.38163e-11		Solyc01g110870.3	30.6382	0.000567101		Solyc07g056050.1	0.462278	4.4007e-17
Solyc08g081350.2	23.3593	0.00198103		Solyc10g083460.1	0.464319	1.92288e-07		Solyc03g150142.1	30.6124	6.86e-11		Solyc07g006330.2	0.462189	0.000399647
Solyc00g500316.1	23.1805	0.0015736		Solyc01g109580.4	0.464307	2.14516e-05		Solyc05g008120.4	30.6074	2.29e-20		Solyc06g053300.3	0.462164	1.60231e-10
Solyc01g066560.3	23.1584	1.77e-17		Solyc01g103050.3	0.464218	7.74082e-13		Solyc04g024965.1	30.4317	0.00321451		Solyc06g007310.4	0.462152	1.80731e-10
Solyc06g048900.1	23.1059	8.43e-15		Solyc04g050170.4	0.464055	0.00882731		Solyc01g105960.2	30.3148	3.99e-05		Solyc10g051373.1	0.462034	2.98192e-09
Solyc02g085440.4	22.9597	0.0133884		Solyc04g014690.3	0.464013	0.000778292		Solyc06g009500.1	30.2023	9.5e-13		Solyc01g110530.3	0.461972	8.28797e-18
Solyc01g057940.1	22.93	0.012438		Solyc06g073990.2	0.463874	0.0222786		Solyc08g016430.1	30.1929	0.00331017		Solyc07g041970.4	0.461966	1.29371e-06
Solyc09g009400.4	22.8916	3.58e-56		Solyc04g081330.4	0.463834	3.34212e-08		Solyc02g077650.2	30.1017	9.6e-20		Solyc06g072360.3	0.461949	0.0022464
Solyc07g005170.3	22.8793	3.99e-09		Solyc08g008457.1	0.46373	3.69712e-10		Solyc06g082030.3	30.0413	7.52e-18		Solyc07g042315.1	0.461646	1.00614e-22
Solyc11g017320.3	22.7913	0.00231012		Solyc05g055730.4	0.463518	2.76699e-05		Solyc11g068700.2	29.9937	2.77e-08		Solyc03g111160.3	0.461627	0.000717832
Solyc02g092525.1	22.7909	0.00972614		Solyc05g009600.4	0.463489	1.41787e-20		Solyc01g086670.3	29.9767	9.47e-40		Solyc05g006850.4	0.461574	0.00553999
Solyc12g077670.1	22.7624	0.00929523		Solyc12g036170.2	0.463336	2.13244e-08		Solyc03g121810.2	29.8172	0.000808805		Solyc03g063600.4	0.461546	2.60545e-11
Solyc07g063760.1	22.737	0.00916654		Solyc01g099630.4	0.463227	3.19203e-06		Solyc09g007050.1	29.7686	1.01e-12		Solyc01g104860.3	0.461362	0.0140602
Solyc09g082250.3	22.704	0.00952163		Solyc07g063950.3	0.463118	9.47832e-07		Solyc04g080700.4	29.6972	0		Solyc03g114380.4	0.46135	0.00271202
Solyc02g090040.2	22.6803	0.00016452		Solyc01g109560.3	0.463085	2.37694e-15		Solyc03g124110.2	29.6639	0.00508895		Solyc07g150120.1	0.461311	0.0123403
Solyc03g150142.1	22.6105	4.77e-11		Solyc05g008460.4	0.463016	1.43556e-21		Solyc04g009000.1	29.6617	9.2e-11		Solyc01g099260.3	0.461271	1.53466e-18
Solyc12g056890.1	22.5831	0.00188212		Solyc06g068030.3	0.46279	2.27816e-07		Solyc02g088953.1	29.617	4.7e-05		Solyc04g081460.2	0.461165	1.10506e-05
Solyc01g067910.3	22.5333	0.00235967		Solyc05g009990.4	0.462699	1.32453e-05		Solyc12g005540.1	29.5324	0.00104652		Solyc09g089610.3	0.461118	0.0336524
Solyc06g063150.4	22.4673	0.00860632		Solyc06g007620.3	0.46255	6.98154e-08		Solyc01g049880.3	29.4725	9.25e-09		Solyc06g073890.3	0.461087	1.45136e-07
Solyc12g011400.3	22.4314	3.72e-21		Solyc09g091250.4	0.462507	4.74694e-19		Solyc01g049790.1	29.4566	0.00403855		Solyc03g025730.3	0.461041	1.10113e-10
Solyc01g088490.3	22.3682	6.25e-07		Solyc12g005760.2	0.462332	7.09164e-13		Solyc03g025130.1	29.4126	0.000726989		Solyc06g065180.3	0.461022	7.82501e-20
Solyc08g062960.4	22.3294	4.14e-48		Solyc11g068450.2	0.462268	0.00103264		Solyc03g116973.1	29.3833	0.000924983		Solyc06g082650.4	0.461017	3.58253e-19
Solyc03g033910.1	22.3104	0.0103056		Solyc10g086470.2	0.462128	6.74527e-10		Solyc05g009400.3	29.2575	1.98e-10		Solyc09g092460.4	0.461004	8.70803e-15
Solyc06g050600.4	22.1684	0.0171758		Solyc03g113450.4	0.461919	2.38231e-05		Solyc05g018413.1	29.244	0.00406312		Solyc01g110520.3	0.460906	1.69914e-16
Solyc10g007880.4	22.122	2.07e-13		Solyc04g025990.3	0.461667	3.64208e-15		Solyc08g082490.3	29.2427	5.13e-05		Solyc04g081145.1	0.460604	3.45656e-10
Solyc08g007650.1	22.1121	0.000235221		Solyc04g080450.1	0.461626	3.64496e-19		Solyc07g005170.3	29.1896	8.61e-07		Solyc02g091490.4	0.460328	2.66946e-23
Solyc04g076970.3	22.1077	5.95e-06		Solyc06g065470.4	0.461563	5.63326e-16		Solyc10g053980.2	29.1118	0.00461086		Solyc10g006040.1	0.460309	3.30261e-10
Solyc01g005180.1	22.0829	0.00236905		Solyc03g096770.1	0.461558	0.00421119		Solyc05g011870.1	29.0987	0.0053328		Solyc05g006470.4	0.46006	1.46106e-07
Solyc02g076700.1	22.0728	0.000201238		Solyc01g096670.4	0.461347	6.32386e-08		Solyc02g090970.1	29.0547	1.15e-05		Solyc11g065070.2	0.460049	5.7786e-22
Solyc01g102690.4	22.0384	1.74e-17		Solyc05g006510.2	0.461322	0.000113369		Solyc08g074860.1	28.9524	0.00489474		Solyc11g044450.3	0.459954	2.34842e-10
Solyc02g093040.4	21.9531	8.05e-52		Solyc12g088440.2	0.461227	3.25851e-13		Solyc00g021650.1	28.8826	0.000818553		Solyc01g102830.3	0.459844	9.06596e-16
Solyc07g053497.1	21.9176	8.57e-06		Solyc02g093740.3	0.46121	0.018319		Solyc07g063310.3	28.769	3.03e-67		Solyc10g076890.3	0.459752	1.59976e-16
Solyc07g005310.3	21.9167	1.71e-16		Solyc07g056020.3	0.460908	5.5506e-17		Solyc04g005460.1	28.7364	4.47e-12		Solyc02g068350.1	0.459748	2.42063e-14
Solyc01g057785.1	21.8871	0.011642		Solyc06g065680.3	0.460773	0.000643545		Solyc04g049150.3	28.6728	1.62e-08		Solyc03g008010.3	0.459624	1.85501e-13
Solyc02g094125.1	21.8539	0.000276753		Solyc12g014250.2	0.460737	5.9448e-15		Solyc06g076910.3	28.4846	5.69e-05		Solyc10g050110.1	0.459597	2.41878e-05
Solyc04g024967.1	21.7829	0.0108742		Solyc01g110520.3	0.460657	1.49625e-15		Solyc09g011550.3	28.4518	1.74e-09		Solyc07g062950.4	0.459483	1.31467e-11
Solyc01g080030.3	21.5439	0.0105585		Solyc03g120450.4	0.460651	3.5737e-14		Solyc05g044590.1	28.415	0.000900358		Solyc07g007800.3	0.459478	7.86559e-09
Solyc08g013950.1	21.4965	0.00381179		Solyc09g075300.3	0.460527	1.97628e-08		Solyc02g085630.3	28.3252	0.0045671		Solyc12g014600.2	0.459263	1.79948e-11
Solyc04g011810.1	21.4883	0.0109443		Solyc03g112150.1	0.46044	1.23976e-21		Solyc00g020000.1	28.2883	1.31e-06		Solyc10g083460.1	0.459197	1.12572e-14
Solyc05g150128.1	21.4761	0.000292654		Solyc10g009210.4	0.460403	1.05053e-09		Solyc03g113940.4	28.2664	0.00013892		Solyc03g114940.3	0.459195	2.56065e-05
Solyc02g063210.1	21.4416	1.29e-05		Solyc03g112670.3	0.460337	7.90493e-09		Solyc01g104090.4	28.2462	2.14e-08		Solyc03g118150.3	0.459153	5.61476e-14
Solyc06g068200.1	21.3523	0.000704995		Solyc01g008810.3	0.460299	3.46535e-10		Solyc07g006990.3	28.2107	5.67e-12		Solyc10g054720.1	0.459014	0.0346089
Solyc09g005147.1	21.1453	4.4e-08		Solyc02g080660.3	0.46024	1.27551e-07		Solyc03g096190.2	28.1551	0.00921861		Solyc11g068720.2	0.458999	0.00176235
Solyc01g091830.3	21.1227	8.58e-08		Solyc06g061170.3	0.460088	0.00073265		Solyc09g005090.1	28.088	3.11e-08		Solyc01g066610.4	0.458933	0.0458457
Solyc08g014100.1	21.1174	2.45e-28		Solyc12g095980.2	0.460071	0.000234496		Solyc12g010250.1	28.0676	0.00536641		Solyc03g005230.3	0.458898	9.2467e-28
Solyc07g054760.1	21.0268	5.72e-26		Solyc08g006690.1	0.460024	1.94041e-10		Solyc03g082830.2	28.0438	2.65e-25		Solyc02g086790.4	0.458798	3.69301e-18
Solyc01g105550.1	20.9897	0.0148122		Solyc04g072034.1	0.460001	8.63174e-06		Solyc05g012820.2	28.0067	9.28e-07		Solyc10g006640.3	0.458465	0.0122318
Solyc12g042950.2	20.9786	7.12e-77		Solyc04g015680.3	0.459991	6.79664e-15		Solyc04g077650.3	27.9027	3.45e-10		Solyc04g073970.4	0.458421	2.29352e-08
Solyc04g080250.3	20.9461	6.57e-24		Solyc07g048030.4	0.459636	2.98104e-09		Solyc02g064560.1	27.8225	0.00756567		Solyc02g091580.4	0.45825	5.16133e-31
Solyc02g087810.3	20.9346	1.88e-11		Solyc03g113920.4	0.459593	1.6434e-16		Solyc01g006920.4	27.7048	7.21e-15		Solyc11g010500.1	0.458222	0.0111107
Solyc04g039940.3	20.9039	5.78e-14		Solyc07g006030.4	0.459534	2.85503e-15		Solyc04g018130.1	27.6297	6.72e-05		Solyc02g082760.3	0.458185	2.0856e-16
Solyc10g054350.2	20.8997	0.0144617		Solyc10g081170.2	0.459424	2.09127e-11		Solyc04g014480.3	27.6295	2.45e-91		Solyc09g072830.4	0.45806	4.59884e-20
Solyc02g094310.3	20.8297	1.68e-14		Solyc03g025730.3	0.459378	3.5677e-07		Solyc11g071830.2	27.566	6.49e-190		Solyc09g064270.3	0.458027	2.99072e-15
Solyc01g020353.1	20.8123	4.54e-10		Solyc06g071230.3	0.459369	1.31043e-12		Solyc04g074160.3	27.5355	6.38e-13		Solyc10g018300.3	0.45786	1.38523e-32
Solyc02g084300.1	20.7232	0.0134014		Solyc01g091740.4	0.459313	3.22041e-10		Solyc01g090140.3	27.533	0.0059054		Solyc04g007790.3	0.457858	3.26444e-09
Solyc08g007890.3	20.6955	0.0126898		Solyc01g096230.4	0.458763	1.22137e-05		Solyc06g082690.1	27.5267	0.00572319		Solyc01g103190.3	0.457828	1.91595e-08
Solyc10g080220.2	20.6929	1.25e-08		Solyc04g077340.3	0.458489	0.000126415		Solyc01g096380.1	27.5089	0.00592252		Solyc04g080450.1	0.457622	8.7115e-18
Solyc09g005560.4	20.6843	0.0145462		Solyc04g008490.2	0.458488	7.26185e-10		Solyc01g087280.2	27.4983	0.0068252		Solyc01g094890.4	0.457312	2.4596e-24
Solyc08g079330.2	20.5987	7.71e-14		Solyc04g051800.3	0.458308	3.61322e-11		Solyc00g500362.1	27.4634	0.00554854		Solyc04g074690.3	0.457125	4.43442e-12
Solyc08g075150.3	20.5951	0.000404433		Solyc10g081130.2	0.458302	3.42122e-13		Solyc12g013700.2	27.459	2.45e-09		Solyc08g076370.3	0.457014	1.7832e-08
Solyc06g071610.3	20.5897	0.013653		Solyc10g005050.3	0.458291	8.14213e-15		Solyc03g113820.3	27.3886	0.0056496		Solyc11g066110.2	0.456987	4.47485e-31
Solyc01g100880.4	20.5619	0.0137001		Solyc09g009940.3	0.458271	2.22513e-20		Solyc07g045510.4	27.347	4.16e-10		Solyc04g040160.4	0.4569	7.31587e-33
Solyc04g077650.3	20.5116	3.32e-09		Solyc06g053300.3	0.458151	5.84844e-17		Solyc05g009405.1	27.3057	9.92e-05		Solyc01g080260.3	0.456854	0.00225245
Solyc12g036930.1	20.4795	0.0159038		Solyc04g064940.3	0.458113	1.01178e-06		Solyc03g123580.4	27.281	0.00543169		Solyc03g114970.3	0.456796	0.000175151
Solyc03g114440.1	20.4755	0.0175875		Solyc08g082570.4	0.458044	4.76534e-11		Solyc06g082880.2	27.2495	2.61e-13		Solyc12g006520.2	0.456737	5.67841e-13
Solyc00g094520.1	20.4407	3.64e-12		Solyc06g050720.3	0.458026	2.36838e-09		Solyc09g092150.1	27.214	2.48e-08		Solyc10g078560.3	0.456615	3.57319e-10
Solyc11g071370.1	20.4314	2.42e-21		Solyc02g080290.3	0.458014	0.000102438		Solyc03g122000.4	27.1958	4.12e-29		Solyc11g012060.2	0.456511	1.37121e-16
Solyc07g061980.2	20.4168	0.000544651		Solyc06g060060.4	0.458009	3.03442e-10		Solyc04g024963.1	27.1245	0.00704006		Solyc02g083820.1	0.456403	4.34349e-12
Solyc11g071960.2	20.4125	2.55e-33		Solyc02g077090.4	0.457958	1.30782e-08		Solyc00g052430.2	27.1048	0.00585001		Solyc04g047885.1	0.45639	0.00953726
Solyc10g048060.2	20.3308	0.00031627		Solyc04g072035.1	0.457949	2.27925e-07		Solyc02g091570.1	27.0609	0.0073997		Solyc06g066660.4	0.456238	7.45328e-17
Solyc12g017610.1	20.3181	0.031715		Solyc02g088460.4	0.457747	1.83078e-12		Solyc02g090040.2	26.9555	8.25e-05		Solyc07g055300.3	0.456213	1.95728e-18
Solyc01g106963.1	20.2059	0.0272548		Solyc01g110130.3	0.457688	4.84452e-07		Solyc08g075550.4	26.9296	1.98e-08		Solyc09g091250.4	0.456181	1.20353e-13
Solyc10g018880.1	20.1439	0.0198903		Solyc03g111610.3	0.457363	7.4546e-17		Solyc10g150143.1	26.87	2.56e-30		Solyc03g112850.3	0.456093	2.34505e-16
Solyc01g087360.3	20.12	0.000390368		Solyc02g077550.4	0.457333	0.0192638		Solyc03g025117.1	26.8484	0.00842331		Solyc06g083340.3	0.455848	8.63847e-15
Solyc10g007360.4	20.1194	4.54e-14		Solyc02g087930.3	0.457333	1.7574e-14		Solyc02g094230.1	26.8296	8.4e-05		Solyc02g021430.1	0.455809	1.54196e-14
Solyc07g055310.1	20.1188	8.27e-21		Solyc02g079970.4	0.456942	2.85237e-20		Solyc06g076080.3	26.8144	8.89e-08		Solyc09g030450.3	0.455795	0.000129105
Solyc02g005280.1	20.1034	8.45e-24		Solyc01g110670.3	0.456912	0.000153903		Solyc02g087660.4	26.7811	0.00125197		Solyc04g074230.3	0.45576	6.3888e-22
Solyc01g081560.2	20.0817	1.49e-15		Solyc01g006100.4	0.456854	0.00318996		Solyc10g007280.4	26.7114	3.51e-09		Solyc06g007910.4	0.455708	0.0143183
Solyc02g082310.2	20.0581	0.0040725		Solyc06g065320.4	0.456828	1.77151e-12		Solyc01g010510.4	26.571	3.46e-19		Solyc11g065090.2	0.455691	5.21864e-15
Solyc03g098400.2	20.0525	0.0236663		Solyc01g102980.3	0.456769	3.99807e-09		Solyc06g053930.3	26.5697	0.00901154		Solyc03g095940.1	0.455646	0.0396054
Solyc02g083370.1	20.0331	2.08e-08		Solyc11g010600.2	0.456627	7.50481e-21		Solyc10g080620.1	26.4602	2.87e-08		Solyc01g112290.4	0.455569	6.34247e-32
Solyc06g084580.1	20.0205	1.2e-22		Solyc11g010240.3	0.456611	4.53874e-11		Solyc03g083180.1	26.3322	0.00130466		Solyc12g096590.3	0.455372	5.05816e-14
Solyc02g072020.3	20.0137	8.55e-18		Solyc08g068400.4	0.456559	1.53439e-13		Solyc06g062640.1	26.2756	0.00680919		Solyc07g020860.3	0.45521	1.15894e-20
Solyc10g076370.3	20.0051	0.000327948		Solyc03g112620.4	0.456468	5.91622e-06		Solyc09g061798.1	26.2576	0.00835143		Solyc02g070860.4	0.455072	9.90327e-10
Solyc06g072990.1	20.0034	0.00369409		Solyc03g111200.3	0.456382	3.31484e-13		Solyc10g006570.2	26.2062	5.23e-11		Solyc10g005100.3	0.455044	6.82764e-13
Solyc04g080700.4	19.9965	2.89e-89		Solyc02g071090.3	0.456074	2.35199e-06		Solyc03g119485.1	26.1801	0.00677016		Solyc09g090930.3	0.455041	3.25114e-13
Solyc03g044746.1	19.9448	0.0156623		Solyc11g012000.2	0.455943	1.41184e-07		Solyc02g076910.3	26.1464	0.00844767		Solyc08g077950.1	0.455036	0.00151922
Solyc02g031780.1	19.9429	0.000578253		Solyc09g092380.3	0.455849	4.74993e-16		Solyc06g005660.3	26.1114	0.0069173		Solyc02g063120.1	0.454948	0.0147907
Solyc02g091160.4	19.9323	0.000441288		Solyc12g008700.3	0.455836	2.2633e-06		Solyc09g150152.1	26.0661	2.69e-06		Solyc07g056310.3	0.454408	5.6253e-08
Solyc11g006700.1	19.919	1.61e-18		Solyc05g005700.4	0.455824	0.00160107		Solyc05g015477.1	26.0298	0.00770418		Solyc05g007930.3	0.454145	6.04826e-09
Solyc03g082805.1	19.9126	0.000379502		Solyc01g104710.3	0.455791	9.27275e-17		Solyc09g031510.1	26.0234	0.00801579		Solyc10g047930.2	0.453972	9.05245e-24
Solyc06g062820.4	19.8943	0.0142986		Solyc04g058110.3	0.455774	2.23298e-06		Solyc04g011990.3	25.9855	0.000118747		Solyc09g008650.3	0.453889	1.14027e-18
Solyc06g009800.3	19.892	4.73e-12		Solyc09g091590.3	0.455501	1.02083e-09		Solyc10g084540.3	25.754	9.29e-16		Solyc01g006980.4	0.453779	7.79534e-22
Solyc11g005510.1	19.8752	0.0171477		Solyc11g010760.1	0.455421	1.78966e-05		Solyc02g082310.2	25.7203	0.009553		Solyc08g079180.3	0.45371	6.93584e-30
Solyc12g042960.3	19.8736	0.00341536		Solyc09g015170.4	0.455276	1.63198e-05		Solyc04g009220.2	25.6475	1.96e-17		Solyc08g005130.1	0.453685	0.000106872
Solyc01g098770.1	19.8469	0.00348036		Solyc06g076410.4	0.455182	1.78945e-17		Solyc03g121340.1	25.578	0.0204315		Solyc01g108400.3	0.453647	1.205e-19
Solyc05g014170.2	19.8444	0.0143895		Solyc03g008010.3	0.455094	1.91216e-13		Solyc12g088390.1	25.3864	0.012817		Solyc09g064530.3	0.453594	5.9496e-10
Solyc12g077660.3	19.8411	0.00381582		Solyc06g082140.3	0.455062	4.81345e-13		Solyc06g035700.1	25.3864	0.012817		Solyc01g105290.3	0.453584	1.19042e-17
Solyc05g010240.4	19.8229	4.23e-52		Solyc02g089680.4	0.455036	6.51263e-14		Solyc12g009730.3	25.3627	0.00783374		Solyc12g099430.2	0.453548	1.03571e-06
Solyc02g065210.4	19.8168	0.0142725		Solyc04g009200.3	0.454804	1.91028e-11		Solyc02g076690.3	25.2494	3.78e-176		Solyc09g075290.3	0.453521	1.93819e-23
Solyc03g078240.3	19.7587	2.01e-08		Solyc09g060100.3	0.454794	1.3789e-08		Solyc00g094550.1	25.2433	0.00784936		Solyc12g096020.3	0.453408	4.17371e-20
Solyc02g065560.1	19.7042	3.07e-13		Solyc12g049280.3	0.454713	6.14747e-15		Solyc02g078380.3	25.1924	1.18e-52		Solyc05g051280.3	0.452853	2.76121e-11
Solyc04g074535.1	19.7	0.00648174		Solyc08g043140.4	0.4545	0.0032576		Solyc08g079910.2	25.1223	0.0226757		Solyc01g060180.4	0.45284	4.69462e-20
Solyc04g078880.3	19.6685	2.27e-05		Solyc06g069490.3	0.454487	4.62577e-07		Solyc09g066360.1	25.1068	0.00188548		Solyc01g109590.3	0.452816	1.05022e-05
Solyc03g025700.2	19.6172	1.74e-14		Solyc06g071100.4	0.454404	1.14014e-19		Solyc03g121790.2	25.0742	7.66e-08		Solyc08g076340.3	0.452703	4.8012e-20
Solyc04g014480.3	19.5975	7.79e-63		Solyc08g082430.4	0.454158	6.77348e-21		Solyc03g098240.3	25.0024	2.12e-77		Solyc02g069510.1	0.452599	0.00788029
Solyc02g077200.3	19.5861	0.00421326		Solyc05g005180.3	0.454104	1.61922e-13		Solyc00g014860.1	24.9687	0.0109067		Solyc07g065330.3	0.45255	0.0193813
Solyc11g007230.1	19.5754	1.28e-11		Solyc05g008620.4	0.453977	0.0356581		Solyc03g114480.4	24.9331	8.84e-24		Solyc07g005720.3	0.452456	1.07977e-07
Solyc02g030380.3	19.4427	2.34e-05		Solyc04g074230.3	0.453919	4.30828e-19		Solyc02g150142.1	24.9082	0.0109903		Solyc10g008640.3	0.452444	1.51151e-06
Solyc02g076710.3	19.4167	5.37e-12		Solyc03g118510.3	0.45382	3.24825e-05		Solyc03g115790.1	24.6784	6.64e-11		Solyc02g089650.3	0.452407	0.000103935
Solyc04g049150.3	19.4122	1.52e-06		Solyc01g060180.4	0.453712	1.54638e-09		Solyc09g082820.3	24.5639	6.45e-86		Solyc05g050810.4	0.452177	0.0245736
Solyc02g065030.1	19.4108	4.37e-13		Solyc02g078540.4	0.453618	2.47195e-12		Solyc05g043400.2	24.4726	0.0110307		Solyc05g050980.3	0.452151	4.47637e-19
Solyc03g063160.1	19.3898	1.34e-16		Solyc02g063390.4	0.453493	2.19006e-06		Solyc06g066853.1	24.4384	0.00980544		Solyc05g008000.3	0.452016	0.00460934
Solyc00g500362.1	19.3549	0.00398219		Solyc10g081010.3	0.453482	6.69409e-12		Solyc01g104150.4	24.38	5.05e-12		Solyc09g074350.1	0.452001	0.00905506
Solyc09g082230.1	19.2516	5.15e-36		Solyc07g042300.1	0.453466	1.29316e-12		Solyc09g082170.4	24.3175	3.22e-18		Solyc08g061320.3	0.451973	2.26308e-29
Solyc03g005140.2	19.2371	0.0233519		Solyc02g069410.4	0.453447	4.6202e-11		Solyc06g066390.3	24.2784	0.000207366		Solyc10g074470.3	0.451931	8.73938e-13
Solyc04g150116.1	19.2371	0.0233519		Solyc08g006530.4	0.453438	6.90141e-18		Solyc05g005350.3	24.2558	0.00946358		Solyc11g069800.1	0.451853	1.23069e-10
Solyc09g005710.3	19.1401	3.75e-14		Solyc09g065370.3	0.452875	7.15232e-09		Solyc10g006380.3	24.2378	0.00969467		Solyc09g009520.3	0.451776	1.91244e-10
Solyc03g112110.1	19.106	0.0209005		Solyc12g099430.2	0.452847	2.82148e-07		Solyc12g009000.1	24.1811	2.33e-10		Solyc01g005250.4	0.451625	3.11405e-20
Solyc06g073070.2	19.0772	0.0191859		Solyc03g007770.3	0.452763	5.94838e-07		Solyc03g113150.3	24.1364	0.00982741		Solyc07g064420.3	0.451128	1.16944e-17
Solyc00g181240.1	19.074	0.0180482		Solyc03g006830.3	0.452637	7.1569e-09		Solyc01g073800.2	24.0863	0.0139392		Solyc04g150158.1	0.451077	2.97563e-14
Solyc05g150102.1	19.0138	0.0211543		Solyc11g061770.2	0.452624	2.02121e-09		Solyc05g006285.1	24.0853	0.0104835		Solyc02g080390.2	0.450969	0.00169585
Solyc06g071090.3	18.9808	0.00879659		Solyc02g086670.4	0.452604	2.87827e-15		Solyc01g007040.4	24.0549	0.00246405		Solyc04g007640.3	0.450962	9.14383e-18
Solyc04g026150.2	18.8908	0.0180362		Solyc11g012060.2	0.452518	6.16065e-16		Solyc07g150151.1	23.9871	1.27e-05		Solyc06g072120.3	0.450948	2.84554e-26
Solyc09g010610.3	18.8765	0.00473254		Solyc03g098740.1	0.452351	0.0364901		Solyc09g090440.1	23.984	9.9e-15		Solyc09g082630.3	0.450914	4.39356e-15
Solyc11g073170.1	18.8656	0.0191763		Solyc06g068840.3	0.45209	4.86847e-14		Solyc12g036530.1	23.95	0.00214058		Solyc06g069090.3	0.450895	4.98592e-24
Solyc02g067605.1	18.8599	0.0055036		Solyc02g086370.4	0.452046	8.76348e-07		Solyc01g057960.3	23.9465	0.0117305		Solyc09g082990.3	0.450827	1.48753e-28
Solyc02g065710.3	18.7593	0.0209119		Solyc01g150144.1	0.452026	0.000663369		Solyc06g050140.1	23.8661	0.0281383		Solyc07g048030.4	0.450811	1.09613e-11
Solyc02g087610.1	18.7452	1.68e-12		Solyc12g095790.2	0.45194	4.14878e-15		Solyc12g010710.1	23.777	3.1e-06		Solyc11g069580.2	0.450791	1.26316e-06
Solyc01g150173.1	18.7271	3.54e-05		Solyc01g100370.3	0.451919	1.85824e-05		Solyc06g084580.1	23.6909	6.42e-22		Solyc05g016330.3	0.45079	1.8833e-23
Solyc03g082830.2	18.7203	1.82e-33		Solyc06g083900.3	0.451858	0.00328859		Solyc12g017610.1	23.325	0.0114097		Solyc03g121960.3	0.450762	4.15051e-16
Solyc09g055830.1	18.5915	2.06e-14		Solyc12g021360.3	0.451739	3.49175e-12		Solyc12g040470.2	23.325	0.0114097		Solyc02g065230.3	0.45072	0.000135645
Solyc12g099360.2	18.5909	2.86e-10		Solyc01g098110.4	0.451611	4.20187e-06		Solyc01g107850.4	23.2877	0.00033073		Solyc11g073250.2	0.450704	2.92077e-17
Solyc12g019055.1	18.5476	2.87e-07		Solyc01g080110.3	0.451389	5.98173e-10		Solyc06g005680.4	23.285	7.21e-06		Solyc08g007040.3	0.450701	6.96604e-24
Solyc03g093630.3	18.4082	1.36e-13		Solyc07g063180.3	0.451288	0.0483433		Solyc05g015654.1	23.2842	0.0175817		Solyc03g097170.3	0.450667	2.63591e-06
Solyc07g018390.3	18.3528	3.81e-05		Solyc03g117040.3	0.451278	5.08966e-17		Solyc09g075840.4	23.2703	8.58e-09		Solyc01g102590.3	0.450579	3.33365e-18
Solyc06g069740.1	18.3382	6.85e-05		Solyc01g095980.3	0.451098	1.80469e-22		Solyc06g009800.3	23.2545	1.5e-08		Solyc08g060940.1	0.450556	1.0062e-13
Solyc09g090440.1	18.2508	7.76e-15		Solyc07g032220.3	0.451088	1.21445e-09		Solyc10g005460.3	23.1489	0.0118279		Solyc10g078900.3	0.450451	2.599e-12
Solyc02g086451.1	18.1767	0.024405		Solyc07g055300.3	0.451055	1.64924e-16		Solyc08g079330.2	23.1332	2.86e-07		Solyc03g112990.1	0.450267	7.87885e-12
Solyc03g118210.3	18.1731	0.0221041		Solyc07g017430.3	0.451008	1.02352e-15		Solyc05g006280.1	23.092	0.0123514		Solyc02g068710.3	0.450261	1.21252e-08
Solyc09g010050.1	18.1703	0.0220148		Solyc04g009020.4	0.450945	5.31582e-20		Solyc09g007040.1	23.0728	1.18e-05		Solyc09g090750.3	0.450008	1.00546e-15
Solyc04g079150.1	18.1608	6.48e-15		Solyc12g011020.2	0.450759	1.45425e-14		Solyc06g074140.1	23.0281	0.0199013		Solyc06g048940.4	0.449969	3.63256e-11
Solyc12g021160.1	18.1354	1.16e-07		Solyc05g009470.4	0.450548	2.38938e-15		Solyc10g054390.3	23.0047	0.0131749		Solyc09g010330.4	0.449923	7.9751e-22
Solyc05g007610.2	18.1284	0.00547562		Solyc05g017950.3	0.450186	1.10801e-18		Solyc09g011540.2	22.9784	0.0160796		Solyc11g071800.2	0.449899	1.44496e-14
Solyc09g031540.1	18.1234	0.023966		Solyc05g006650.3	0.450143	6.52297e-17		Solyc08g066650.3	22.8695	0.016576		Solyc01g106340.3	0.449777	0.0115616
Solyc01g095930.4	18.0614	3.58e-06		Solyc04g056560.4	0.449771	5.70482e-18		Solyc11g006205.1	22.8285	0.0185045		Solyc01g079520.3	0.449693	5.60446e-07
Solyc04g008480.2	18.0147	0.0214179		Solyc03g096950.4	0.449761	1.14249e-12		Solyc02g066800.3	22.7963	0.0204942		Solyc04g075000.1	0.44954	0.00244233
Solyc11g043070.3	18.0051	0.00533841		Solyc01g087270.3	0.449547	0.000201837		Solyc06g007580.1	22.6258	8.27e-17		Solyc01g087210.3	0.449499	4.08316e-25
Solyc04g072170.1	17.9557	5.64e-09		Solyc02g085290.3	0.449461	3.37629e-08		Solyc10g084020.1	22.6253	0.0162719		Solyc09g091900.4	0.449494	2.12816e-15
Solyc03g116950.2	17.9368	0.0232468		Solyc01g100860.3	0.449136	6.92048e-18		Solyc09g031540.1	22.5868	0.0170459		Solyc01g102400.3	0.449494	0.000233234
Solyc11g067210.1	17.933	1.08e-16		Solyc04g080260.4	0.449103	2.69997e-20		Solyc09g150156.1	22.5738	6.73e-07		Solyc07g062140.3	0.449396	1.1594e-19
Solyc07g052555.1	17.92	1.52e-09		Solyc03g031760.4	0.448743	1.37756e-12		Solyc04g016540.2	22.556	3.08e-38		Solyc02g086730.3	0.449381	6.56047e-39
Solyc08g067360.3	17.9153	0.000715559		Solyc03g007440.4	0.448661	2.55547e-12		Solyc03g051780.3	22.4086	1.36e-05		Solyc08g005050.4	0.449253	6.14429e-19
Solyc01g066980.3	17.9112	0.0252913		Solyc09g083390.3	0.448644	8.53984e-17		Solyc04g054950.3	22.3573	0.0314714		Solyc10g007670.4	0.449095	8.28385e-24
Solyc01g107490.2	17.9112	0.0252913		Solyc12g011370.3	0.44845	6.97296e-09		Solyc04g026150.2	22.3438	0.0145356		Solyc07g065160.4	0.44901	0.00277332
Solyc05g024010.3	17.8939	1.49e-24		Solyc10g052550.1	0.448278	0.00440837		Solyc04g056370.3	22.3047	1.39e-24		Solyc11g007680.2	0.448992	4.74202e-24
Solyc05g009865.1	17.8851	0.0286156		Solyc01g049680.3	0.448229	1.34874e-09		Solyc06g066820.4	22.2845	7.39e-07		Solyc09g014900.3	0.448962	1.23383e-05
Solyc02g087320.2	17.8325	0.00763069		Solyc02g087750.3	0.44821	5.43179e-14		Solyc02g083100.2	22.2808	0.0140976		Solyc08g080680.4	0.448886	2.10185e-06
Solyc04g018130.1	17.8001	4.16e-05		Solyc07g006570.4	0.448162	5.94621e-07		Solyc01g107270.4	22.2661	9.9e-19		Solyc07g065930.3	0.448491	2.2377e-10
Solyc09g150156.1	17.7966	1.9e-08		Solyc02g092845.1	0.448058	3.06337e-06		Solyc01g057530.1	22.2241	0.0143697		Solyc11g022460.3	0.4483	7.70295e-14
Solyc02g011680.4	17.7774	1.1e-11		Solyc11g045100.2	0.447894	6.83274e-07		Solyc12g032930.3	22.188	0.0151377		Solyc01g088530.2	0.44828	1.98258e-12
Solyc09g010605.1	17.7239	8.4e-05		Solyc05g051545.1	0.447754	5.29508e-08		Solyc12g009460.1	22.1494	0.0140103		Solyc08g079030.4	0.44825	0.0120776
Solyc12g056590.2	17.7009	4.34e-06		Solyc01g066290.2	0.447051	0.00785909		Solyc02g083510.3	22.1143	1e-05		Solyc11g010560.3	0.448246	5.06146e-32
Solyc07g014730.3	17.6983	1e-40		Solyc06g075080.4	0.447004	4.59848e-15		Solyc06g068940.4	22.1047	0.000312986		Solyc03g120450.4	0.44819	3.25852e-16
Solyc06g062290.1	17.6408	4.76e-12		Solyc04g077860.4	0.446958	2.6494e-08		Solyc01g049920.2	22.0525	0.000304746		Solyc04g049670.4	0.44816	8.22543e-22
Solyc03g150118.1	17.6282	2.09e-16		Solyc01g100850.3	0.446893	7.54743e-14		Solyc01g096400.4	22.0382	4.77e-61		Solyc02g087870.3	0.447925	2.46695e-06
Solyc02g068820.3	17.5833	3.66e-31		Solyc10g006740.4	0.446822	3.13582e-09		Solyc12g006380.2	22.0174	1.43e-11		Solyc11g011820.3	0.447859	0.010597
Solyc08g016380.1	17.5831	0.00574876		Solyc01g100410.3	0.44668	7.20376e-12		Solyc03g063150.3	21.9572	0.000375291		Solyc05g052230.1	0.447838	0.0477644
Solyc07g053380.2	17.5487	5.56e-10		Solyc11g009070.2	0.446658	1.77046e-14		Solyc03g007380.2	21.945	0.0109774		Solyc02g080620.3	0.44781	6.64613e-12
Solyc02g083050.1	17.5228	0.000752118		Solyc03g096290.3	0.446634	5.60573e-12		Solyc03g115465.1	21.9447	0.00347276		Solyc07g052310.1	0.447667	0.0101506
Solyc02g077650.2	17.5167	6.33e-18		Solyc05g053230.3	0.446613	1.04432e-12		Solyc01g081240.3	21.9306	8.37e-14		Solyc02g083590.3	0.447604	2.23136e-25
Solyc10g049270.2	17.4947	0.00106419		Solyc06g054070.3	0.446346	0.000558924		Solyc12g042950.2	21.9265	2.36e-173		Solyc09g065830.4	0.447351	2.50677e-24
Solyc08g077070.3	17.4808	0.00114555		Solyc01g080050.4	0.446345	0.0349197		Solyc02g091160.4	21.8951	0.000327073		Solyc01g111210.3	0.447338	2.39503e-07
Solyc07g005280.3	17.48	6.7e-20		Solyc03g062720.3	0.446274	4.81601e-18		Solyc04g063340.3	21.892	2.24e-26		Solyc06g065680.3	0.4473	4.71818e-08
Solyc12g042010.1	17.4727	0.0072291		Solyc07g049390.3	0.446198	4.3135e-11		Solyc01g091830.3	21.8651	3.85e-08		Solyc07g062520.3	0.447196	6.09546e-12
Solyc05g015653.1	17.4352	0.0338552		Solyc09g090670.3	0.44607	1.70039e-07		Solyc01g067200.1	21.8105	0.00335117		Solyc11g042620.3	0.447131	2.86932e-19
Solyc01g098370.1	17.3889	0.000856264		Solyc02g094560.3	0.445962	5.37821e-16		Solyc03g111360.3	21.7522	1.01e-49		Solyc01g110555.1	0.446868	0.000106185
Solyc03g051780.3	17.371	2.47e-08		Solyc07g021710.3	0.445768	0.00403231		Solyc09g012040.1	21.748	0.000445755		Solyc08g006530.4	0.446737	1.7168e-24
Solyc01g066890.2	17.2973	0.027326		Solyc07g056540.3	0.445736	9.84043e-11		Solyc01g111540.4	21.7184	0.000417599		Solyc02g079870.4	0.446714	0.000174554
Solyc07g047745.1	17.2692	0.0265657		Solyc11g008260.2	0.445479	3.68729e-05		Solyc09g014230.2	21.6622	2.72e-13		Solyc09g089690.3	0.446648	9.8902e-29
Solyc02g063250.3	17.2414	0.0262568		Solyc07g009380.4	0.445214	4.33337e-10		Solyc11g072627.1	21.6333	0.0208605		Solyc01g104500.2	0.446473	2.7249e-14
Solyc03g115310.1	17.2262	6.83e-05		Solyc03g112130.1	0.445076	3.28116e-05		Solyc04g064650.1	21.6064	3.48e-08		Solyc08g006510.3	0.446465	1.05847e-11
Solyc03g115710.1	17.2034	0.00712781		Solyc02g089640.3	0.444793	1.16891e-07		Solyc07g018200.1	21.5653	0.0356584		Solyc04g078960.1	0.446461	8.97948e-05
Solyc04g008100.3	17.1885	0.0254483		Solyc04g008570.4	0.444723	4.21286e-18		Solyc09g082270.4	21.5437	0.00105466		Solyc12g005310.2	0.446219	0.0235794
Solyc10g006160.1	17.1885	0.0254483		Solyc10g044710.2	0.444704	4.2351e-16		Solyc09g008670.3	21.5209	1.67e-91		Solyc02g088520.4	0.445946	2.78444e-06
Solyc06g064650.4	17.1813	0.0350475		Solyc03g006560.3	0.444688	6.3421e-10		Solyc09g089910.1	21.4353	0.0358185		Solyc10g078160.2	0.44589	5.22363e-11
Solyc05g018170.1	17.08	0.00663651		Solyc04g071960.3	0.444663	4.42071e-08		Solyc02g082330.1	21.4232	0.000587339		Solyc06g068670.3	0.445809	2.1908e-24
Solyc03g113480.1	17.0463	0.00912869		Solyc10g006440.3	0.444647	0.000558513		Solyc08g066270.3	21.3609	0.00013698		Solyc01g007760.3	0.445758	2.78105e-10
Solyc09g082920.1	17.008	0.0284757		Solyc06g063310.2	0.444593	3.08387e-11		Solyc06g065010.4	21.2634	0.0175546		Solyc03g025310.3	0.445656	4.60437e-21
Solyc08g048520.1	16.9988	0.032483		Solyc11g069930.3	0.444561	0.000195999		Solyc08g080670.1	21.2576	0.0186598		Solyc04g016230.4	0.445638	0.000180282
Solyc11g006200.2	16.9971	1.69e-32		Solyc05g006550.4	0.444147	9.46644e-07		Solyc03g111415.1	21.2428	0.0189453		Solyc10g009030.4	0.445609	2.58278e-13
Solyc03g034150.2	16.9692	0.0390575		Solyc08g015620.3	0.444118	3.80087e-16		Solyc02g086451.1	21.2306	0.0170985		Solyc03g033390.3	0.445529	0.000327575
Solyc01g102260.3	16.952	0.0298925		Solyc10g049890.3	0.443978	0.000365633		Solyc05g012570.3	21.1798	0.0183092		Solyc06g064630.3	0.445523	5.48827e-22
Solyc01g057150.1	16.9266	0.0310192		Solyc09g097860.4	0.443711	0.000505471		Solyc06g069650.4	21.1757	0.0379064		Solyc11g007660.1	0.445478	3.41718e-10
Solyc10g006680.2	16.9199	5.8e-05		Solyc06g073170.1	0.443623	1.95042e-06		Solyc02g005280.1	21.1657	7.02e-24		Solyc02g069910.2	0.445453	2.04339e-11
Solyc01g090515.1	16.8994	3.52e-08		Solyc05g012480.4	0.443575	1.77333e-16		Solyc01g020190.2	21.1396	1.83e-05		Solyc02g087060.4	0.445395	4.03682e-12
Solyc11g069770.2	16.8983	0.00666549		Solyc03g097690.3	0.443547	2.1357e-05		Solyc00g020030.1	21.1052	0.0174084		Solyc05g018510.3	0.445373	6.99701e-18
Solyc06g035840.1	16.864	0.0134777		Solyc01g068130.4	0.443381	4.79319e-06		Solyc01g110080.2	21.0362	0.0181398		Solyc03g031860.3	0.445188	1.01958e-25
Solyc08g077740.1	16.858	7.59e-05		Solyc04g014800.3	0.443376	0.000103809		Solyc04g050620.3	20.9729	1.56e-09		Solyc04g076530.3	0.445161	1.61068e-12
Solyc09g090220.3	16.7272	2.32e-09		Solyc01g102730.3	0.443332	7.90176e-05		Solyc03g082530.1	20.9662	1.72e-08		Solyc02g092410.3	0.445123	0.00309999
Solyc10g055740.2	16.6972	3.48e-07		Solyc07g063120.4	0.443286	1.86936e-16		Solyc05g010240.4	20.9157	5.24e-41		Solyc06g066630.1	0.44505	0.0496184
Solyc12g010570.1	16.6711	7.75e-28		Solyc02g065780.1	0.443276	1.60355e-06		Solyc06g009620.1	20.8332	7.83e-12		Solyc11g042500.3	0.444979	0.00678904
Solyc01g089920.3	16.6704	0.00727251		Solyc05g015780.1	0.443189	0.000560579		Solyc02g070010.1	20.7579	8.73e-41		Solyc08g029110.3	0.444956	2.28793e-11
Solyc03g025113.1	16.6592	0.00758856		Solyc03g096900.4	0.443069	1.48132e-12		Solyc04g051280.4	20.7534	4.66e-31		Solyc01g100290.4	0.444868	8.92069e-11
Solyc10g006690.4	16.6212	2.19e-06		Solyc03g033600.3	0.442992	5.30912e-14		Solyc03g119530.3	20.5879	5.66e-40		Solyc06g036100.3	0.444712	3.47555e-09
Solyc05g041750.1	16.4934	1.46e-35		Solyc04g080430.3	0.442928	7.80103e-11		Solyc10g007880.4	20.5673	9.83e-14		Solyc03g118830.3	0.444702	1.77912e-17
Solyc05g014360.1	16.4604	7.15e-06		Solyc03g034080.4	0.442846	4.89329e-10		Solyc03g007890.3	20.4989	5e-242		Solyc10g005930.2	0.444685	7.00583e-13
Solyc01g104430.3	16.4572	0.0122477		Solyc12g042600.2	0.442769	0.000221013		Solyc07g042760.1	20.4477	1.24e-13		Solyc07g062740.4	0.444484	5.65671e-09
Solyc05g150145.1	16.3958	7.12e-05		Solyc09g090960.4	0.442622	9.9424e-17		Solyc10g006710.4	20.3232	8.66e-05		Solyc08g069230.3	0.444468	4.90111e-11
Solyc03g150141.1	16.347	0.0373771		Solyc11g012220.1	0.442455	3.48244e-05		Solyc09g005095.1	20.3187	0.0419915		Solyc04g009430.3	0.444456	1.71919e-16
Solyc06g008364.1	16.3403	0.0316947		Solyc04g078750.3	0.44236	1.54094e-07		Solyc12g005520.1	20.3187	0.0419915		Solyc06g084470.4	0.444411	9.21758e-20
Solyc01g005230.4	16.3174	8.82e-09		Solyc04g055170.3	0.442328	2.13007e-09		Solyc03g007690.1	20.2122	3.09e-10		Solyc08g067260.4	0.444409	1.40017e-12
Solyc08g075350.3	16.2648	7.54e-09		Solyc10g078630.2	0.442234	2.15316e-05		Solyc05g041820.1	20.1758	0.000492397		Solyc01g087040.2	0.44434	2.40168e-17
Solyc01g095600.4	16.257	7.31e-15		Solyc04g080940.4	0.442204	3.21647e-06		Solyc11g073060.3	20.1729	6.19e-06		Solyc10g017570.3	0.444275	0.00827332
Solyc01g110330.3	16.2411	0.0126734		Solyc02g061990.3	0.442152	8.19222e-08		Solyc06g008750.1	20.1235	0.0215975		Solyc11g072450.2	0.444215	3.61254e-28
Solyc01g110950.3	16.2322	0.0316979		Solyc02g092800.3	0.442111	1.34983e-15		Solyc07g045490.3	20.1072	0.00501018		Solyc07g006830.4	0.444142	1.03477e-24
Solyc02g093420.4	16.213	1.88e-27		Solyc12g015630.2	0.442037	1.35906e-06		Solyc09g009250.3	20.0873	0.022599		Solyc02g068450.3	0.444022	9.42367e-18
Solyc03g044797.1	16.1878	5.11e-12		Solyc06g071480.3	0.441844	8.02213e-05		Solyc08g007225.1	20.0594	8.74e-13		Solyc02g094470.3	0.444011	1.32063e-25
Solyc12g055710.1	16.166	0.00854114		Solyc02g083580.4	0.441814	1.68276e-09		Solyc01g020353.1	19.9353	4.38e-11		Solyc08g068230.4	0.443964	1.20191e-20
Solyc06g006000.3	16.1596	1.15e-11		Solyc05g006160.4	0.441749	0.0233871		Solyc03g081240.3	19.9281	5.34e-22		Solyc11g072240.2	0.443952	3.53819e-26
Solyc06g036660.1	16.1063	0.00167002		Solyc06g050560.3	0.441699	0.00388994		Solyc03g111210.4	19.7566	4.35e-35		Solyc04g058110.3	0.443926	1.06412e-05
Solyc02g078350.3	16.0921	1.67e-09		Solyc02g067080.4	0.441617	6.76065e-13		Solyc01g067895.1	19.6166	6.7e-09		Solyc12g096900.2	0.443634	3.36991e-11
Solyc11g044220.1	16.0884	0.00931063		Solyc12g049400.2	0.441158	0.0264628		Solyc02g093040.4	19.5576	2.37e-44		Solyc10g083510.2	0.443592	0.0287352
Solyc12g036900.1	16.0685	0.0452823		Solyc07g063080.4	0.441148	0.00198062		Solyc09g082450.1	19.5568	1.6e-35		Solyc06g069070.1	0.443401	0.00949244
Solyc02g084173.1	16.0589	0.00157423		Solyc08g077210.4	0.441043	4.06712e-13		Solyc01g007960.3	19.5387	2.09e-06		Solyc02g087750.3	0.443398	1.97204e-18
Solyc09g008750.1	16.051	0.0362589		Solyc02g082920.4	0.441025	0.0409681		Solyc06g069740.1	19.5191	2.35e-06		Solyc11g067040.2	0.443328	0.0271611
Solyc04g005460.1	16.0416	8.85e-15		Solyc06g065270.4	0.440986	4.1214e-17		Solyc04g064750.2	19.4906	1.19e-20		Solyc10g006750.4	0.443165	6.75156e-06
Solyc11g006940.3	16.0312	8.9e-35		Solyc12g056120.1	0.440914	2.44266e-13		Solyc10g008400.1	19.4747	1.26e-47		Solyc03g083030.3	0.443106	3.5701e-08
Solyc09g064273.1	16.0275	0.000132287		Solyc01g087120.3	0.440867	7.9853e-22		Solyc05g051360.1	19.4626	0.0320904		Solyc03g111200.3	0.442625	7.80709e-16
Solyc04g011860.1	16.0269	0.0420309		Solyc08g060940.1	0.440832	3.87584e-11		Solyc05g031600.3	19.4233	3.81e-06		Solyc05g051000.3	0.4425	3.41543e-17
Solyc04g024965.1	16.0224	0.015373		Solyc01g099960.4	0.440699	0.000354762		Solyc09g092440.1	19.4177	2.19e-13		Solyc08g081160.3	0.442491	1.41359e-22
Solyc12g096810.2	16.0214	7.46e-23		Solyc01g087260.4	0.440673	2.48231e-11		Solyc08g080530.1	19.4164	0.00768158		Solyc03g096890.3	0.442302	0.00551503
Solyc11g071420.3	15.9855	8.62e-05		Solyc10g078390.3	0.440449	9.75933e-23		Solyc10g018340.1	19.3966	0.0479942		Solyc06g066770.1	0.442196	3.31571e-07
Solyc02g093380.1	15.9666	1.09e-07		Solyc08g062180.3	0.440228	0.000898323		Solyc09g075170.1	19.3684	7.36e-09		Solyc04g051350.3	0.442125	2.57981e-12
Solyc02g090660.3	15.9383	0.00176433		Solyc07g063200.3	0.440218	1.56558e-11		Solyc08g068660.1	19.3402	0.0281887		Solyc02g063390.4	0.441936	1.75867e-07
Solyc03g114480.4	15.8972	6.23e-21		Solyc03g121440.4	0.440205	5.62649e-06		Solyc10g054727.1	19.3349	2.62e-07		Solyc10g012170.3	0.441898	0.00384556
Solyc03g111210.4	15.8511	9.54e-29		Solyc07g065080.4	0.440013	5.08966e-21		Solyc09g082250.3	19.3064	0.025068		Solyc12g098510.1	0.441892	0.00140073
Solyc12g042395.1	15.8389	9.78e-06		Solyc04g082600.3	0.440004	2.09539e-12		Solyc01g005230.4	19.2798	2.04e-13		Solyc01g102390.4	0.4418	5.27796e-05
Solyc01g091300.3	15.7703	0.00937818		Solyc03g118840.3	0.439823	1.87285e-12		Solyc01g089990.3	19.2375	0.0244353		Solyc07g015860.3	0.441704	6.64961e-24
Solyc09g009950.4	15.7017	1.14e-18		Solyc09g007510.3	0.439744	4.66233e-06		Solyc01g080030.3	19.2375	0.0244353		Solyc02g088460.4	0.441696	7.50719e-14
Solyc03g019870.4	15.6908	0.00955152		Solyc02g067460.3	0.439736	3.84078e-21		Solyc08g078190.2	19.2369	3.32e-26		Solyc08g077230.3	0.441661	1.18023e-15
Solyc06g005690.3	15.6478	1.16e-05		Solyc01g106790.3	0.439731	4.72106e-16		Solyc04g024967.1	19.2256	0.025377		Solyc08g016170.3	0.44162	7.2877e-32
Solyc07g063310.3	15.6393	2.33e-66		Solyc07g062130.3	0.439624	2.57559e-09		Solyc03g113410.2	19.2142	0.005875		Solyc03g093460.3	0.44156	3.69406e-09
Solyc03g115190.4	15.6347	8.47e-08		Solyc12g043090.3	0.439563	2.62458e-09		Solyc10g055390.2	19.2002	5.85e-59		Solyc09g018830.2	0.441526	2.37068e-11
Solyc06g062420.4	15.6309	4.69e-07		Solyc05g050990.1	0.439406	3.64626e-07		Solyc02g084036.1	19.1929	0.0257846		Solyc11g012610.2	0.440997	0.00964118
Solyc05g009350.4	15.623	5.37e-108		Solyc10g005690.3	0.439148	1.81737e-08		Solyc07g006800.1	19.1689	0.0250736		Solyc07g006370.1	0.440964	3.41037e-08
Solyc07g007000.2	15.6212	2.86e-05		Solyc01g008230.4	0.439111	2.23868e-18		Solyc06g073480.3	19.1182	0.025104		Solyc07g007440.1	0.440932	0.0355768
Solyc12g010270.1	15.6146	2.85e-07		Solyc10g083350.2	0.438994	1.03071e-06		Solyc09g010610.3	19.1158	0.00617942		Solyc10g080080.3	0.44092	5.03217e-31
Solyc03g121850.3	15.5991	1.39e-25		Solyc01g098430.3	0.438756	4.30781e-11		Solyc12g019150.1	19.0874	0.0079008		Solyc11g027880.2	0.440914	2.94926e-20
Solyc08g078570.3	15.5983	2.94e-11		Solyc12g055930.3	0.438657	1.83252e-06		Solyc11g040085.1	19.0653	7.35e-06		Solyc10g054570.2	0.440793	2.69868e-12
Solyc02g066930.3	15.5559	1.42e-83		Solyc01g080590.3	0.438597	2.31991e-09		Solyc12g099720.2	19.0431	0.0269801		Solyc08g076740.4	0.440727	2.60427e-08
Solyc02g087350.3	15.5258	4.89e-13		Solyc07g055750.4	0.438466	0.0176		Solyc04g009215.1	18.9714	4.33e-05		Solyc06g065200.4	0.44064	4.04401e-08
Solyc08g150131.1	15.5244	0.00222857		Solyc04g009630.3	0.438457	8.71467e-13		Solyc12g010600.3	18.8812	0.0345464		Solyc07g005090.4	0.440525	0.000311445
Solyc01g099170.4	15.521	0.0420519		Solyc08g061910.4	0.438315	7.6018e-07		Solyc02g065410.3	18.8487	5.28e-15		Solyc06g053260.1	0.440437	9.45378e-18
Solyc07g008620.1	15.4783	8.14e-09		Solyc07g063860.4	0.438298	1.28316e-05		Solyc03g080150.3	18.8435	0.0375871		Solyc11g068980.2	0.440314	4.84394e-06
Solyc02g031760.2	15.4673	0.0399066		Solyc02g081980.3	0.438059	1.15956e-11		Solyc09g082220.1	18.7667	1.02e-19		Solyc08g005800.4	0.440153	1.55184e-19
Solyc06g062690.4	15.4651	8.88e-09		Solyc11g012040.2	0.437861	3.76515e-05		Solyc02g092860.3	18.7631	0.0015531		Solyc09g065590.3	0.440086	0.000185027
Solyc09g010910.3	15.4555	4.44e-12		Solyc06g071320.3	0.437371	9.83197e-06		Solyc04g051020.2	18.7445	0.000815319		Solyc06g071410.3	0.440044	3.4428e-17
Solyc11g067300.2	15.4438	3.04e-24		Solyc03g063550.1	0.437367	0.0497513		Solyc12g096880.3	18.7399	0.0127885		Solyc04g082430.3	0.439759	0.00221944
Solyc01g150165.1	15.4157	2.29e-08		Solyc01g068045.1	0.43731	3e-08		Solyc07g055630.4	18.732	8.72e-06		Solyc08g082190.3	0.4396	0.00930364
Solyc08g061847.1	15.409	0.0402307		Solyc01g010310.4	0.437128	2.95139e-06		Solyc09g090290.3	18.7279	5.06e-47		Solyc10g074820.1	0.439547	4.76675e-14
Solyc02g079820.4	15.4068	1.03e-11		Solyc05g005760.4	0.437114	1.43894e-09		Solyc04g077980.1	18.7229	1.95e-15		Solyc05g012480.4	0.439527	5.61091e-15
Solyc05g013225.1	15.3864	0.0376894		Solyc02g071520.3	0.437029	2.62479e-12		Solyc02g089340.4	18.6962	4.67e-67		Solyc05g041200.4	0.439527	2.76813e-17
Solyc03g113230.3	15.3838	0.0382698		Solyc01g106430.3	0.437005	2.44763e-24		Solyc06g071610.3	18.6875	0.0071363		Solyc01g086930.4	0.439503	0.00103705
Solyc03g112590.4	15.373	0.0118505		Solyc11g062190.2	0.436937	1.69155e-19		Solyc01g090510.2	18.6712	8.03e-17		Solyc03g113990.3	0.439464	3.13296e-17
Solyc01g067780.1	15.3615	0.0384007		Solyc03g006780.2	0.436836	8.81709e-05		Solyc09g015770.3	18.6649	4.92e-42		Solyc07g054420.2	0.439269	4.37599e-10
Solyc05g051250.3	15.3343	0.0107273		Solyc08g079660.3	0.436706	5.56202e-19		Solyc11g072620.1	18.6305	4.28e-27		Solyc07g045255.1	0.439262	7.9021e-09
Solyc11g073150.1	15.3338	0.0375994		Solyc02g089130.4	0.436678	1.40516e-05		Solyc07g045500.1	18.6298	0.00745535		Solyc09g014250.3	0.439196	7.87227e-13
Solyc04g025375.1	15.3062	0.0377616		Solyc08g079090.4	0.436678	1.01192e-07		Solyc08g015640.1	18.6023	3.49e-06		Solyc02g068140.3	0.439158	6.12376e-17
Solyc09g082220.1	15.303	1.57e-16		Solyc01g066640.2	0.436652	0.0294336		Solyc09g082240.4	18.5373	1.96e-27		Solyc11g008980.1	0.439098	4.37437e-20
Solyc10g054727.1	15.2813	1.91e-08		Solyc10g005620.3	0.436568	4.15528e-09		Solyc06g062290.1	18.4997	1.75e-08		Solyc12g010860.2	0.439048	9.24253e-20
Solyc09g064645.1	15.2562	0.0397285		Solyc04g055250.4	0.436507	2.83914e-07		Solyc03g071540.1	18.4601	0.00826825		Solyc08g075870.3	0.439048	8.15709e-08
Solyc02g084038.1	15.2562	0.0397285		Solyc11g069600.2	0.436199	5.79849e-15		Solyc07g007000.2	18.4499	4.13e-06		Solyc11g012020.2	0.438935	0.00367429
Solyc01g110090.1	15.2506	0.0412199		Solyc02g068380.3	0.436154	2.84808e-14		Solyc01g110640.2	18.4145	2.95e-15		Solyc01g010830.4	0.438852	2.59029e-12
Solyc06g075775.1	15.2473	0.0462639		Solyc06g048950.3	0.436031	6.5702e-07		Solyc06g069670.4	18.4065	5.99e-08		Solyc07g008720.4	0.438835	2.11038e-26
Solyc09g005190.3	15.2257	0.0410839		Solyc01g104770.4	0.435969	8.48658e-13		Solyc05g051480.2	18.3713	1.48e-10		Solyc03g113790.4	0.438679	1.85117e-24
Solyc02g081480.4	15.2203	8.42e-16		Solyc01g080460.3	0.435869	6.5401e-06		Solyc11g066100.2	18.3613	4.59e-218		Solyc06g083310.3	0.438605	4.07757e-15
Solyc09g031880.3	15.2168	0.011311		Solyc05g011890.1	0.43574	4.11123e-20		Solyc03g093560.1	18.3247	5.92e-34		Solyc06g049080.3	0.438387	2.90473e-25
Solyc04g010130.1	15.2113	0.000400742		Solyc05g009690.3	0.435733	1.21507e-12		Solyc11g021020.1	18.3191	0.0313712		Solyc10g054880.3	0.438188	7.38061e-15
Solyc07g052190.1	15.2051	0.0465555		Solyc09g059990.1	0.435599	4.27617e-05		Solyc05g024010.3	18.2648	5.35e-27		Solyc03g006560.3	0.438171	6.81687e-09
Solyc00g020040.1	15.1836	0.0111315		Solyc08g068590.4	0.435586	8.16463e-15		Solyc02g091480.1	18.2561	0.0303949		Solyc11g005090.2	0.438144	3.3971e-05
Solyc00g021650.1	15.1804	0.000192983		Solyc02g023950.3	0.43551	1.77083e-08		Solyc06g060950.1	18.2381	0.0304801		Solyc12g013840.3	0.438137	4.26662e-23
Solyc03g044205.1	15.1754	0.0426241		Solyc05g055650.3	0.435462	0.00525108		Solyc07g061800.4	18.2326	5.5e-120		Solyc11g010600.2	0.438129	8.32996e-36
Solyc09g082400.2	15.1708	8.66e-13		Solyc03g114320.4	0.435361	6.65023e-12		Solyc10g005710.2	18.1993	0.0308419		Solyc12g099400.2	0.438079	3.48927e-11
Solyc01g102650.2	15.1143	5.38e-17		Solyc02g062400.3	0.435341	0.0184935		Solyc01g089920.3	18.1873	0.0298939		Solyc11g012220.1	0.437859	0.000163474
Solyc06g006017.1	15.094	0.00223124		Solyc09g064930.3	0.435311	4.64689e-21		Solyc02g086565.1	18.1873	0.0298939		Solyc07g062190.4	0.437832	4.17097e-34
Solyc09g090290.3	15.0757	1.62e-34		Solyc03g007240.3	0.435067	8.08532e-12		Solyc03g063690.1	18.1836	8.54e-15		Solyc08g081940.3	0.437723	1.11589e-25
Solyc02g080350.1	15.003	1.98e-06		Solyc11g072080.1	0.435003	3.77346e-06		Solyc12g044958.1	18.1753	0.0309575		Solyc04g078610.4	0.437631	1.68374e-31
Solyc03g025117.1	14.9967	0.0149686		Solyc06g082150.4	0.434812	5.50549e-10		Solyc01g097670.4	18.1707	1.26e-24		Solyc09g009820.4	0.43754	2.76941e-25
Solyc11g005650.1	14.9687	3.35e-10		Solyc05g047590.4	0.434802	2.2165e-06		Solyc12g096810.2	18.1582	7.5e-25		Solyc08g006550.4	0.437051	0.0123043
Solyc05g021570.3	14.7972	0.0193037		Solyc05g007220.4	0.434583	2.35982e-08		Solyc08g075350.3	18.1565	1.44e-10		Solyc09g014940.3	0.436911	2.69745e-08
Solyc05g010555.1	14.7908	0.0119856		Solyc12g007100.2	0.434555	2.95812e-21		Solyc01g100340.4	18.1473	8.07e-16		Solyc12g098370.2	0.436835	5.0231e-07
Solyc01g090630.4	14.7359	0.0133854		Solyc10g080680.3	0.434472	3.21965e-10		Solyc02g088955.1	18.1133	4.14e-10		Solyc07g017600.3	0.436753	9.46373e-14
Solyc03g120110.3	14.7166	0.00223375		Solyc05g009660.4	0.434356	0.00672617		Solyc01g091590.3	18.1003	2.06e-10		Solyc05g041430.3	0.436704	1.52707e-19
Solyc01g058660.1	14.7166	0.00289828		Solyc02g084950.3	0.434289	3.83325e-06		Solyc04g014990.3	18.0908	0.00845079		Solyc10g055700.2	0.43648	1.90349e-12
Solyc12g040700.1	14.7071	2.6e-05		Solyc02g067180.3	0.434266	2.43945e-17		Solyc05g008050.3	18.0857	0.0329633		Solyc04g008380.4	0.436347	7.15668e-24
Solyc01g100790.1	14.5996	3.43e-06		Solyc08g078010.3	0.434175	1.96884e-27		Solyc06g054315.1	18.0758	0.00784711		Solyc01g067940.2	0.436324	4.76058e-08
Solyc07g023990.3	14.5865	1.27e-06		Solyc11g062100.1	0.433943	1.95579e-09		Solyc10g084400.2	18.0529	9.46e-231		Solyc04g074240.3	0.436287	1.7995e-21
Solyc05g010790.3	14.5827	0.0030831		Solyc07g007620.3	0.433939	1.94166e-12		Solyc12g010190.1	17.9988	0.0332845		Solyc05g050990.1	0.436202	3.49932e-08
Solyc12g010280.1	14.5524	0.0205717		Solyc03g114340.3	0.433912	1.76987e-20		Solyc01g060460.2	17.9761	0.0396634		Solyc12g005180.2	0.436174	1.23458e-17
Solyc02g043970.1	14.5383	0.0475871		Solyc02g086830.3	0.433891	8.02767e-18		Solyc12g010030.3	17.9644	1.01e-15		Solyc12g056860.2	0.436108	5.04563e-11
Solyc03g113360.4	14.4901	0.0152271		Solyc06g068760.3	0.433663	1.30316e-13		Solyc10g049570.3	17.9144	3.25e-15		Solyc02g078800.4	0.435983	4.14469e-23
Solyc01g020340.2	14.4329	1.71e-07		Solyc05g013905.1	0.433355	1.93162e-09		Solyc12g099220.1	17.816	0.00149473		Solyc05g052790.3	0.43593	5.03993e-13
Solyc09g007720.4	14.4025	0.0472387		Solyc07g065960.1	0.433328	5.43645e-06		Solyc11g072623.1	17.7509	1.38e-05		Solyc04g077590.4	0.435902	4.69924e-14
Solyc01g080370.3	14.3825	0.00283536		Solyc01g107340.4	0.433263	3.21217e-06		Solyc06g062420.4	17.7052	1.33e-08		Solyc09g009470.1	0.435844	2.24336e-07
Solyc03g081240.3	14.38	2.63e-16		Solyc01g103100.3	0.433212	3.09043e-12		Solyc02g070740.1	17.6892	5.81e-06		Solyc05g009370.4	0.435685	1.10471e-33
Solyc09g061880.2	14.3561	0.00259453		Solyc11g066820.2	0.433153	3.87054e-15		Solyc10g055740.2	17.6877	0.000136008		Solyc06g007890.3	0.435573	1.60016e-06
Solyc01g016970.2	14.355	0.0499734		Solyc08g068230.4	0.433093	2.90455e-17		Solyc01g056320.1	17.6857	0.00132791		Solyc12g042180.1	0.435533	0.00289139
Solyc07g005740.1	14.3399	1.03e-13		Solyc12g005270.2	0.432842	1.61201e-19		Solyc10g081950.3	17.6231	0.0086057		Solyc06g074070.3	0.435341	1.22419e-07
Solyc04g063300.3	14.2917	1.15e-14		Solyc02g079390.4	0.432674	1.65838e-10		Solyc03g116977.1	17.5788	0.00994331		Solyc07g064940.3	0.435317	2.21488e-16
Solyc05g005910.4	14.2505	4.3e-07		Solyc04g005270.1	0.432626	5.32125e-18		Solyc00g020040.1	17.5218	1.07e-05		Solyc03g078630.3	0.435224	7.0489e-10
Solyc11g073075.1	14.2336	0.0159187		Solyc01g110100.4	0.432432	1.87992e-06		Solyc06g071620.3	17.4724	5.01e-18		Solyc11g010740.3	0.435203	0.00486586
Solyc03g033770.1	14.215	0.00313783		Solyc03g121620.1	0.432375	4.66697e-13		Solyc09g011260.2	17.3956	0.00406481		Solyc05g051640.4	0.434958	2.72557e-07
Solyc06g075350.3	14.1856	3e-19		Solyc04g072940.4	0.432356	0.000100002		Solyc05g050350.2	17.3357	3.21e-06		Solyc06g066340.4	0.434817	3.73783e-08
Solyc10g084400.2	14.1125	9.72e-112		Solyc11g007200.3	0.43232	1.80231e-12		Solyc02g150132.1	17.322	0.000131578		Solyc01g005760.3	0.43478	0.0261083
Solyc05g055860.4	14.111	0.0036242		Solyc03g097190.3	0.432106	9.813e-12		Solyc11g044840.2	17.3108	0.00350377		Solyc01g097310.3	0.434691	3.3179e-30
Solyc08g082210.4	14.0598	3.99e-83		Solyc03g118410.3	0.432091	4.082e-06		Solyc05g023725.1	17.3076	0.0379159		Solyc09g018890.3	0.434663	1.67739e-25
Solyc02g076980.5.1	14.0535	0.000287333		Solyc11g072890.1	0.432018	0.000850284		Solyc04g050622.1	17.2687	0.0379569		Solyc02g087150.3	0.434616	9.1686e-33
Solyc06g082880.2	14.004	9.55e-14		Solyc03g043880.3	0.431858	0.0215725		Solyc10g051230.1	17.239	0.0406202		Solyc02g081120.4	0.434588	3.34102e-06
Solyc01g066620.4	14.0032	4.06e-06		Solyc07g150147.1	0.431817	0.0297625		Solyc03g115880.1	17.2275	7.44e-15		Solyc04g040220.3	0.43454	0.000852942
Solyc11g006740.3	13.9827	1.57e-49		Solyc12g006003.1	0.43181	6.04435e-11		Solyc04g079660.2	17.2103	8.07e-06		Solyc06g051200.3	0.434508	9.73294e-39
Solyc04g051660.3	13.9696	3.19e-66		Solyc07g045010.3	0.431526	0.000136688		Solyc09g097810.3	17.1878	0.0372063		Solyc05g005690.1	0.434439	2.24057e-18
Solyc07g045510.4	13.9673	2.21e-08		Solyc02g092760.3	0.431462	0.000850426		Solyc01g096330.2	17.1686	7.25e-15		Solyc05g018300.3	0.434395	9.3316e-27
Solyc01g080190.3	13.9348	1.16e-24		Solyc02g068450.3	0.431401	6.46313e-18		Solyc12g011400.3	17.1426	4.64e-20		Solyc06g069590.3	0.434148	0.0353292
Solyc03g117570.3	13.8423	1.02e-22		Solyc01g059930.3	0.431338	7.52976e-13		Solyc02g069140.3	17.1031	1.79e-08		Solyc04g080270.4	0.434131	0.000923065
Solyc02g062120.3	13.839	0.0158677		Solyc03g025850.3	0.431187	1.46135e-21		Solyc12g042880.3	17.0963	0.0100311		Solyc03g033380.3	0.43407	5.14702e-13
Solyc01g073880.2	13.8258	0.000339662		Solyc09g083290.3	0.431038	3.47954e-24		Solyc06g064533.1	17.0923	0.0392491		Solyc11g007020.2	0.433929	7.68903e-10
Solyc04g050130.1	13.7884	0.0199695		Solyc02g094210.1	0.431019	0.00227163		Solyc09g089800.2	17.0805	0.0378557		Solyc05g053360.3	0.433748	3.41277e-09
Solyc04g016540.2	13.7372	4.63e-39		Solyc04g082270.3	0.430988	0.00031948		Solyc02g068870.3	17.0542	0.00196938		Solyc12g036170.2	0.433717	2.61515e-15
Solyc01g150149.1	13.7042	4.13e-05		Solyc10g076350.2	0.430981	3.33769e-15		Solyc01g007190.3	17.0493	7.49e-79		Solyc02g078140.3	0.433673	7.65499e-25
Solyc02g070710.3	13.7016	1.51e-18		Solyc04g072033.1	0.430923	1.21178e-06		Solyc05g005360.3	17.0352	0.0413453		Solyc06g007220.4	0.433647	1.78255e-12
Solyc04g076600.3	13.6977	0.00414675		Solyc05g013460.4	0.43089	4.47312e-09		Solyc11g068710.3	17.0296	1.58e-13		Solyc02g082410.4	0.433617	0.0474917
Solyc03g115880.1	13.6927	9.95e-16		Solyc12g006790.3	0.430775	0.000852038		Solyc02g081360.4	17.0168	1.52e-10		Solyc07g020790.4	0.433475	3.14841e-15
Solyc07g055710.3	13.6916	4.24e-05		Solyc01g086940.2	0.430751	4.15685e-08		Solyc11g020975.1	17.0094	0.00158759		Solyc07g045540.4	0.433456	7.08411e-17
Solyc01g020347.1	13.6591	3.37e-05		Solyc03g005730.4	0.430749	6.38754e-20		Solyc03g043700.3	16.9757	2.43e-14		Solyc04g014680.4	0.433306	5.27869e-15
Solyc07g009220.2	13.6573	4.16e-12		Solyc05g005860.3	0.430452	5.60579e-12		Solyc11g028320.1	16.9579	0.000316438		Solyc08g008080.1	0.433262	0.00454776
Solyc08g007550.1	13.6235	4.57e-05		Solyc07g049290.3	0.430412	3.44326e-27		Solyc09g084470.3	16.9472	3.23e-106		Solyc01g111580.3	0.433236	3.09025e-14
Solyc11g011860.1	13.5902	1.69e-09		Solyc02g067850.2	0.430401	0.0256381		Solyc09g064680.3	16.9384	0.00021745		Solyc02g093900.3	0.433085	3.03641e-27
Solyc01g109390.3	13.5635	0.019732		Solyc01g094470.4	0.430398	7.98798e-11		Solyc09g082480.2	16.8892	0.0481897		Solyc01g096680.4	0.432942	0.0111339
Solyc10g080510.1	13.5377	0.0190838		Solyc06g007990.4	0.430392	2.02322e-11		Solyc04g005390.3	16.8892	0.0481897		Solyc05g005140.4	0.432876	3.13571e-13
Solyc02g088955.1	13.5011	7.56e-06		Solyc03g113280.3	0.430385	1.45012e-15		Solyc08g029385.1	16.883	0.0486873		Solyc01g073650.3	0.432845	2.35537e-29
Solyc05g009560.4	13.487	7.65e-49		Solyc08g062950.4	0.430316	0.000623369		Solyc01g099170.4	16.8813	0.0137106		Solyc06g068760.3	0.432831	1.62582e-24
Solyc03g025100.1	13.4448	0.0187513		Solyc02g062380.3	0.430129	0.00882636		Solyc03g115180.3	16.8235	0.0157989		Solyc07g017240.1	0.432794	0.013682
Solyc11g005100.3	13.4419	0.0172175		Solyc01g110190.4	0.430054	1.16411e-11		Solyc01g106820.3	16.6614	1.29e-14		Solyc01g097110.2	0.432778	0.0099434
Solyc09g010240.3	13.4127	0.0189755		Solyc03g026260.3	0.430029	8.9945e-12		Solyc09g083435.1	16.6339	1.81e-250		Solyc01g104020.2	0.432582	6.67313e-27
Solyc01g086680.4	13.3877	5.44e-05		Solyc06g036260.3	0.429712	2.57415e-16		Solyc06g050800.4	16.5843	1.29e-57		Solyc11g012270.2	0.432502	1.11866e-09
Solyc02g083510.3	13.3721	9.25e-05		Solyc10g076820.2	0.42959	0.0139052		Solyc05g009350.4	16.5765	1.34e-138		Solyc07g055340.3	0.432219	7.3606e-20
Solyc02g032170.4	13.3609	0.0189885		Solyc01g007170.4	0.429573	0.000496252		Solyc00g118690.1	16.5721	0.00403752		Solyc08g013980.4	0.43219	0.000529714
Solyc08g068940.1	13.3519	0.0206473		Solyc06g066620.4	0.429535	2.7525e-17		Solyc01g096170.4	16.572	6.39e-09		Solyc03g111950.3	0.432115	5.91483e-05
Solyc10g054480.3	13.3142	1.13e-23		Solyc06g007210.3	0.42946	8.63489e-07		Solyc05g009560.4	16.5525	9.67e-64		Solyc10g007310.1	0.4321	0.000108474
Solyc03g121810.2	13.2734	0.00335791		Solyc09g009470.1	0.429458	1.09226e-06		Solyc06g048420.2	16.5316	0.0119975		Solyc11g042640.2	0.432	1.33764e-24
Solyc12g009000.1	13.241	6.28e-11		Solyc08g008210.3	0.429384	6.02807e-23		Solyc09g057900.3	16.5228	3.05e-06		Solyc03g114360.4	0.431885	3.54341e-08
Solyc07g039343.1	13.2274	2.16e-19		Solyc07g056280.3	0.429157	0.0161586		Solyc10g046880.1	16.5135	0.0115315		Solyc03g096350.3	0.431675	4.88541e-05
Solyc04g008030.2	13.2208	2.06e-20		Solyc01g091920.2	0.429148	1.04941e-08		Solyc08g077320.3	16.4831	1.67e-08		Solyc05g055520.1	0.431215	3.24074e-07
Solyc09g042690.2	13.1952	0.000446468		Solyc10g076250.2	0.42911	0.000883992		Solyc01g107070.4	16.4655	1.9e-08		Solyc10g009080.4	0.431087	0.000164969
Solyc10g079670.2	13.169	0.0042188		Solyc06g083720.2	0.428921	0.000622599		Solyc03g098650.3	16.4287	7.98e-08		Solyc11g009060.2	0.430906	1.62666e-05
Solyc02g084113.1	13.1313	7.71e-05		Solyc04g080810.4	0.428675	2.44666e-12		Solyc03g124020.1	16.3833	0.0465701		Solyc06g071230.3	0.430758	1.4817e-16
Solyc06g064600.1	13.1151	1.01e-10		Solyc11g007020.2	0.428408	3.06933e-07		Solyc03g121850.3	16.3561	5.65e-34		Solyc01g106790.3	0.430319	6.92587e-15
Solyc02g065410.3	13.1085	4.64e-15		Solyc02g086820.3	0.428281	3.78804e-14		Solyc08g083510.3	16.3201	0.0459555		Solyc01g095990.3	0.430227	1.66701e-13
Solyc05g015460.3	13.0836	0.0010197		Solyc07g009410.4	0.427952	0.0397962		Solyc04g011480.3	16.3145	0.0482237		Solyc06g083030.3	0.43015	2.59341e-05
Solyc02g089340.4	13.0756	6.3e-59		Solyc02g014150.4	0.427939	1.24795e-27		Solyc07g052555.1	16.3131	2.58e-13		Solyc10g006580.3	0.429717	1.18116e-24
Solyc06g069700.4	13.0633	8.6e-18		Solyc01g095580.3	0.427704	9.42586e-20		Solyc07g052300.3	16.3003	0.00198078		Solyc05g012450.4	0.429644	1.2408e-10
Solyc02g080950.3	13.0421	1.98e-21		Solyc04g077160.1	0.427697	6.43959e-08		Solyc11g067300.2	16.2994	2.51e-17		Solyc04g079120.3	0.429607	1.02256e-13
Solyc11g006205.1	13.0339	0.0209015		Solyc02g091840.3	0.427585	2.75041e-13		Solyc01g108780.4	16.2752	0.0457903		Solyc07g053120.4	0.429577	0.00103293
Solyc11g068625.1	13.0324	0.0201968		Solyc09g092460.4	0.427458	2.49889e-13		Solyc04g014515.1	16.2572	0.0459243		Solyc07g017430.3	0.429568	1.68328e-28
Solyc10g049913.1	13.0198	0.000652823		Solyc11g012910.2	0.427264	7.56627e-05		Solyc02g066930.3	16.2235	3.56e-78		Solyc06g075830.2	0.429321	3.52933e-10
Solyc05g008220.4	13.0044	0.00557518		Solyc11g008990.2	0.427224	1.60475e-19		Solyc04g071430.2	16.2003	0.0449813		Solyc06g083720.2	0.429232	6.79582e-06
Solyc09g030370.3	12.9752	5.61e-07		Solyc02g081600.4	0.427188	4.36683e-07		Solyc12g042730.1	16.1944	0.0463966		Solyc08g014450.4	0.429188	6.86924e-12
Solyc01g091490.3	12.9268	1.12e-22		Solyc04g076530.3	0.427102	6.41447e-12		Solyc03g098640.4	16.1939	8.2e-74		Solyc07g052610.3	0.429069	1.21786e-22
Solyc01g060200.3	12.8864	7.96e-05		Solyc01g006330.4	0.427097	4.03432e-16		Solyc06g060210.1	16.1885	0.0492023		Solyc05g053500.4	0.428951	2.10278e-07
Solyc06g068940.4	12.8854	0.00446164		Solyc10g008740.3	0.427041	5.1809e-34		Solyc11g028310.3	16.141	0.0027685		Solyc08g077200.4	0.428586	2.16131e-22
Solyc05g052410.3	12.8755	2.64e-06		Solyc04g015020.3	0.426773	8.72247e-16		Solyc02g068630.1	16.1332	8.31e-11		Solyc01g005550.3	0.42851	3.70933e-31
Solyc03g119590.1	12.7952	0.000255514		Solyc02g064945.1	0.426727	0.00875357		Solyc00g019970.2	16.0768	4.3e-14		Solyc12g010590.3	0.428505	1.6541e-10
Solyc02g014360.3	12.7897	3.74e-49		Solyc07g150145.1	0.426655	1.71778e-15		Solyc06g068530.1	16.0749	0.0471596		Solyc02g068610.2	0.428434	0.0185605
Solyc09g092260.4	12.7876	2.56e-33		Solyc11g027880.2	0.426255	1.54552e-16		Solyc04g011790.1	16.0412	0.0126004		Solyc01g022750.3	0.428191	2.42551e-19
Solyc04g063340.3	12.7757	1.21e-21		Solyc06g009710.4	0.426176	0.0166651		Solyc10g078350.2	16.036	2.12e-06		Solyc02g071090.3	0.428176	5.66833e-06
Solyc02g062130.4	12.7583	3.47e-121		Solyc06g060910.2	0.426092	0.047942		Solyc11g039680.1	16.0339	0.000145018		Solyc02g077160.3	0.42807	5.95921e-08
Solyc00g019970.2	12.7481	4.82e-18		Solyc10g083530.2	0.425978	0.000353746		Solyc08g082350.4	16.0225	0.0146918		Solyc09g065270.3	0.42794	1.30544e-26
Solyc06g036290.3	12.7315	3.05e-127		Solyc08g067630.3	0.42595	0.0119711		Solyc05g023830.1	16.0146	2.74e-16		Solyc04g077450.3	0.427737	2.09996e-11
Solyc08g068610.3	12.6986	0.00480045		Solyc11g008620.2	0.42581	2.00799e-24		Solyc00g014850.1	16.014	1.66e-06		Solyc05g005320.1	0.427609	1.73926e-05
Solyc09g150128.1	12.6969	0.000616757		Solyc06g084480.3	0.425809	3.73864e-16		Solyc12g005550.3	16.0023	0.000305678		Solyc04g016260.3	0.427415	0.00415437
Solyc11g072380.2	12.635	1.05e-17		Solyc06g069560.3	0.425742	7.92035e-15		Solyc08g068610.3	15.9678	0.0206373		Solyc06g082210.1	0.427349	0.0130803
Solyc10g084540.3	12.5998	1.08e-16		Solyc04g014570.3	0.425638	1.97747e-12		Solyc01g034080.1	15.9406	0.00216625		Solyc01g068030.3	0.427324	1.19985e-22
Solyc09g015770.3	12.5899	7.01e-11		Solyc10g009080.4	0.425556	1.28591e-07		Solyc03g071850.1	15.9345	0.000210527		Solyc02g068530.4	0.427302	3.86362e-18
Solyc02g071300.1	12.5768	2.27e-06		Solyc06g054540.3	0.425529	1.65838e-05		Solyc01g109090.2	15.8831	2.08e-36		Solyc05g013510.4	0.426964	4.13634e-43
Solyc08g078843.1	12.5714	0.0242827		Solyc08g080400.2	0.425438	1.75309e-06		Solyc08g059750.3	15.8577	0.00248151		Solyc08g083370.4	0.426792	5.84985e-09
Solyc10g054380.3	12.5603	0.00086059		Solyc11g010920.3	0.425382	0.000472821		Solyc03g019840.4	15.8083	1.95e-26		Solyc08g079150.1	0.426787	0.00336
Solyc10g046880.1	12.4843	0.00814907		Solyc03g097800.4	0.425322	1.07626e-21		Solyc04g005780.1	15.804	5.57e-09		Solyc05g010685.1	0.426784	5.35553e-12
Solyc06g009807.1	12.475	0.0231552		Solyc03g117850.4	0.425272	5.89163e-11		Solyc06g059740.4	15.7918	0.00352192		Solyc12g056770.3	0.426774	2.88852e-08
Solyc07g042430.1	12.4439	4.53e-10		Solyc01g068140.4	0.425243	0.000531773		Solyc07g017820.3	15.7671	0.0176656		Solyc05g007940.3	0.426734	0.0377885
Solyc11g064960.2	12.4048	1.07e-05		Solyc08g067430.4	0.425237	3.27229e-08		Solyc03g116000.1	15.7174	1e-17		Solyc07g064970.4	0.426699	8.47057e-20
Solyc06g083700.4	12.3846	1.49e-06		Solyc11g042500.3	0.425129	0.00223269		Solyc04g025430.1	15.6675	2.04e-11		Solyc02g092840.1	0.426531	6.95746e-12
Solyc01g086660.2	12.373	4.37e-10		Solyc04g080820.2	0.425036	1.42702e-08		Solyc02g086700.4	15.6592	0.00128337		Solyc01g066840.3	0.426473	2.80473e-19
Solyc08g062340.3	12.3355	3.48e-31		Solyc02g086270.4	0.424811	0.00111754		Solyc02g072020.3	15.5448	1.44e-11		Solyc11g065760.2	0.42641	0.0136658
Solyc04g011440.4	12.3283	1.68e-108		Solyc09g075080.3	0.424692	9.19108e-13		Solyc09g057680.3	15.531	0.0144386		Solyc03g044220.1	0.426342	6.6074e-12
Solyc11g072620.1	12.2809	6.9e-18		Solyc10g012050.3	0.424683	4.64391e-11		Solyc05g014360.1	15.53	2.61e-05		Solyc03g077930.3	0.426184	0.0125165
Solyc01g108414.1	12.2057	0.0332424		Solyc03g097010.3	0.424676	2.53952e-13		Solyc06g054150.1	15.4862	1.7e-19		Solyc04g082250.3	0.426031	1.55302e-39
Solyc04g047860.1	12.1642	0.000329938		Solyc02g024070.3	0.424353	1.51979e-09		Solyc03g115770.3	15.485	3e-100		Solyc09g007710.3	0.425958	6.88185e-09
Solyc01g108710.3	12.1617	0.00131238		Solyc03g096390.3	0.424327	3.96315e-12		Solyc08g082210.4	15.4799	2e-80		Solyc01g066870.3	0.425764	8.25847e-17
Solyc10g008180.2	12.151	4.64e-06		Solyc04g079230.4	0.424225	0.0428125		Solyc09g010900.1	15.465	0.00293857		Solyc03g112540.4	0.425757	1.79209e-05
Solyc06g017977.1	12.1459	0.0289138		Solyc11g065820.3	0.424088	0.00344019		Solyc03g098790.3	15.4588	3e-06		Solyc10g085340.1	0.425677	4.93785e-13
Solyc12g096310.2	12.1312	0.0317202		Solyc01g105560.3	0.423909	1.64445e-18		Solyc04g008030.2	15.4336	6.83e-21		Solyc12g008460.2	0.425637	0.000103666
Solyc01g008400.3	12.1311	3.3e-06		Solyc07g054930.3	0.423907	0.0222727		Solyc11g069093.1	15.4191	3.39e-07		Solyc04g072310.3	0.425581	3.4444e-07
Solyc11g043010.1	12.1178	0.0293347		Solyc04g064760.3	0.423532	2.49373e-13		Solyc12g021140.1	15.407	8.66e-11		Solyc05g011830.4	0.425566	6.5141e-11
Solyc09g005170.3	12.0887	0.00583682		Solyc01g109460.3	0.423398	4.81295e-11		Solyc11g021060.2	15.4038	1.63e-128		Solyc03g098175.1	0.425462	0.00684916
Solyc04g079470.3	12.0494	1.58e-08		Solyc10g047950.2	0.423374	9.56203e-18		Solyc11g067220.2	15.3575	2.28e-07		Solyc06g007670.4	0.425434	1.94341e-21
Solyc04g079750.4	12.0377	1.36e-13		Solyc02g088100.3	0.423334	5.85674e-08		Solyc09g010580.3	15.3574	0.0029397		Solyc04g080260.4	0.425394	1.93903e-19
Solyc08g007660.2	12.0216	3.67e-06		Solyc04g072180.3	0.423302	3.94357e-08		Solyc05g007640.3	15.1932	6.21e-06		Solyc01g074030.3	0.42534	1.12751e-18
Solyc03g116560.1	11.9988	3.72e-27		Solyc08g014280.3	0.423216	2.51554e-07		Solyc02g014360.3	15.1747	2.71e-57		Solyc01g059870.4	0.42514	1.18266e-19
Solyc09g075170.1	11.9846	4.94e-06		Solyc12g098950.2	0.423184	3.97204e-22		Solyc11g064980.1	15.1323	0.00330282		Solyc10g084420.2	0.424993	0.00668367
Solyc03g115930.3	11.9803	3.73e-18		Solyc05g008370.2	0.423135	1.68712e-21		Solyc08g006470.4	15.1266	1.36e-17		Solyc09g005700.3	0.424978	6.25818e-28
Solyc01g057527.1	11.9707	3.17e-05		Solyc01g008940.2	0.423081	0.0103553		Solyc02g079380.2	15.1142	1.07e-14		Solyc11g062190.2	0.424898	1.10856e-36
Solyc09g007055.1	11.9692	2.45e-06		Solyc01g109770.3	0.423076	1.63331e-19		Solyc12g099360.2	15.0671	6.77e-08		Solyc05g053230.3	0.424895	2.85962e-19
Solyc02g086600.3	11.9518	2.79e-35		Solyc08g082755.1	0.422951	1.0448e-12		Solyc11g008520.3	15.0602	0.000299503		Solyc10g006220.4	0.424716	2.13563e-06
Solyc11g039680.1	11.8535	2.31e-07		Solyc01g007100.3	0.422783	1.90738e-25		Solyc02g077060.2	15.0267	0.0071334		Solyc12g006370.3	0.42465	2.28684e-25
Solyc12g036530.1	11.8321	0.0014584		Solyc05g054240.3	0.42273	4.80546e-12		Solyc12g017520.1	15.0211	2.31e-08		Solyc06g082750.3	0.424604	6.38004e-33
Solyc08g061890.4	11.7544	2.11e-08		Solyc05g010080.3	0.42272	2.12235e-10		Solyc03g046410.3	15.0173	2.16e-08		Solyc07g005940.4	0.42429	1.69499e-32
Solyc09g059380.1	11.7511	6.04e-05		Solyc01g106800.4	0.422684	6.91085e-07		Solyc03g111100.1	14.9737	6.7e-37		Solyc05g005480.2	0.424222	6.9207e-25
Solyc03g063690.1	11.7503	6.01e-16		Solyc06g065210.4	0.422444	1.88079e-07		Solyc03g120990.3	14.9474	6.39e-12		Solyc11g062440.2	0.424122	9.94262e-15
Solyc00g019950.1	11.7416	9.08e-11		Solyc03g113290.2	0.422425	3.15843e-05		Solyc09g014990.4	14.937	0.000190242		Solyc10g083910.3	0.424046	3.46409e-20
Solyc03g062750.1	11.7369	0.00113348		Solyc02g081380.3	0.422381	9.64313e-14		Solyc06g066590.4	14.9338	0.024296		Solyc02g084710.3	0.424032	4.44444e-09
Solyc10g150143.1	11.7352	1.35e-21		Solyc04g072020.3	0.422332	2.09349e-11		Solyc05g041750.1	14.9192	6.64e-30		Solyc11g071330.3	0.42401	5.5507e-12
Solyc00g500228.1	11.6994	9.57e-13		Solyc08g078210.3	0.422282	2.91736e-08		Solyc03g111500.3	14.9123	0.00309666		Solyc01g104950.4	0.423915	5.69442e-21
Solyc03g122050.1	11.6974	0.0334289		Solyc02g036350.3	0.422265	2.39754e-23		Solyc08g083130.4	14.8797	0.00338451		Solyc03g096390.3	0.423845	1.41841e-10
Solyc04g074163.1	11.6883	1.12e-05		Solyc01g099970.4	0.422217	2.03642e-08		Solyc12g021150.1	14.8766	3.28e-13		Solyc08g061843.1	0.423824	2.94756e-26
Solyc09g010250.1	11.659	0.0325029		Solyc01g095990.3	0.422065	2.52628e-23		Solyc07g005310.3	14.8668	2.2e-12		Solyc02g072310.3	0.423816	0.00159235
Solyc01g095680.2	11.6149	2.94e-64		Solyc02g070490.4	0.422041	5.64961e-11		Solyc03g006470.3	14.813	0.000475129		Solyc04g074900.3	0.423737	0.00430282
Solyc10g084960.2	11.5917	3.54e-05		Solyc12g096700.2	0.421984	3.0612e-07		Solyc00g500103.1	14.7697	8.53e-05		Solyc07g007030.1	0.423545	4.58863e-19
Solyc03g063260.4	11.5914	0.0300836		Solyc06g083550.1	0.421792	4.51208e-13		Solyc12g009450.3	14.7278	7.63e-14		Solyc03g033600.3	0.423468	2.39696e-11
Solyc08g078080.2	11.5589	1.16e-18		Solyc04g077010.4	0.421679	2.19091e-15		Solyc07g053380.2	14.6741	6.5e-10		Solyc04g078380.3	0.423451	3.31688e-23
Solyc06g036210.1	11.5484	0.0310813		Solyc10g086065.1	0.421629	7.01632e-11		Solyc02g070020.1	14.6627	3.32e-09		Solyc08g078270.3	0.423449	1.27379e-17
Solyc01g150175.1	11.539	3.76e-05		Solyc10g078680.3	0.421551	5.50866e-05		Solyc07g043250.1	14.6614	5.91e-13		Solyc08g081100.4	0.423423	4.25101e-07
Solyc06g048430.4	11.5155	1.23e-05		Solyc04g015490.4	0.421518	3.61623e-28		Solyc12g010270.1	14.6522	7.43e-06		Solyc01g100520.3	0.42336	2.11556e-35
Solyc08g005320.3	11.5112	4.79e-08		Solyc02g091670.1	0.421212	4.08112e-06		Solyc03g123540.3	14.6453	1.43e-45		Solyc04g078940.3	0.423246	1.95513e-06
Solyc04g009480.1	11.5072	7.73e-10		Solyc02g080640.4	0.421162	4.18301e-30		Solyc08g068850.3	14.6441	0.000355404		Solyc03g083620.1	0.423241	1.44015e-19
Solyc05g047510.3	11.4912	0.0109326		Solyc09g098150.3	0.421138	1.57806e-12		Solyc06g068270.3	14.6031	1.17e-13		Solyc11g045100.2	0.423222	5.68347e-06
Solyc01g098290.1	11.4565	7.83e-06		Solyc07g040950.3	0.420917	3.49152e-11		Solyc01g107170.2	14.5985	8.51e-90		Solyc02g064640.4	0.423199	3.00772e-13
Solyc03g025690.4	11.4436	5.33e-31		Solyc02g079270.4	0.420742	1.48637e-10		Solyc11g010670.1	14.5537	2.33e-08		Solyc11g017430.3	0.423065	1.44856e-17
Solyc03g115770.3	11.4275	8.18e-65		Solyc02g093900.3	0.420615	2.28217e-27		Solyc09g091670.3	14.5358	0.000671667		Solyc10g006370.3	0.422872	8.62085e-30
Solyc10g054730.1	11.4208	5.03e-07		Solyc06g073450.4	0.42046	1.21685e-27		Solyc03g019870.4	14.5166	0.0185166		Solyc02g072320.1	0.422859	0.0140321
Solyc09g005110.3	11.3977	0.00982275		Solyc04g082120.3	0.420413	0.0467089		Solyc05g012430.1	14.512	0.000952331		Solyc01g068470.4	0.422847	2.15742e-14
Solyc04g078860.4	11.3834	1.06e-16		Solyc06g069300.1	0.420374	0.00481292		Solyc02g093890.1	14.4242	0.00449456		Solyc05g054720.3	0.422715	6.36359e-39
Solyc01g057960.3	11.3815	0.014268		Solyc08g013900.3	0.420224	2.07929e-07		Solyc02g091770.3	14.4214	0.0198876		Solyc12g008720.2	0.422618	1.30627e-23
Solyc03g117860.3	11.3635	0.00521928		Solyc09g076030.4	0.420211	2.30994e-14		Solyc10g054470.1	14.4057	2.27e-08		Solyc07g065500.2	0.422471	1.95796e-12
Solyc09g082820.3	11.349	2.28e-46		Solyc01g104320.4	0.420209	0.000411716		Solyc07g006420.1	14.4024	0.00051845		Solyc06g060770.3	0.422469	4.19232e-09
Solyc07g053230.3	11.3443	0.0101698		Solyc10g006173.1	0.420069	0.00967245		Solyc02g092030.3	14.3774	0.0442818		Solyc02g094030.3	0.422273	1.05344e-09
Solyc08g061950.1	11.3323	4.33e-05		Solyc01g095280.4	0.419991	2.06874e-16		Solyc11g020550.2	14.3601	0.0216087		Solyc09g005620.4	0.422212	8.38641e-31
Solyc09g082240.4	11.3119	5.51e-16		Solyc01g096680.4	0.419939	0.0164619		Solyc11g072380.2	14.3294	7.5e-18		Solyc05g055310.3	0.421967	2.14353e-15
Solyc06g071620.3	11.3086	3.23e-11		Solyc08g083330.2	0.419863	2.08863e-18		Solyc01g066200.1	14.3165	3.57e-13		Solyc04g051500.3	0.421707	3.25885e-20
Solyc01g100800.2	11.2869	2.95e-09		Solyc06g050570.3	0.419786	1.24468e-12		Solyc01g091490.3	14.2937	2.74e-29		Solyc05g008210.4	0.421273	0.0262869
Solyc06g053210.4	11.2833	9.54e-13		Solyc04g014500.3	0.419766	1.26855e-12		Solyc06g043060.1	14.2927	6.2e-07		Solyc01g094940.4	0.421236	4.26658e-17
Solyc12g035420.3	11.2745	1.7e-15		Solyc04g075000.1	0.419703	3.17346e-05		Solyc08g078570.3	14.2837	2.14e-11		Solyc10g049620.2	0.421152	2.91725e-24
Solyc09g010070.1	11.2489	0.000208547		Solyc12g099310.2	0.419653	1.15043e-13		Solyc01g105550.1	14.272	0.0296956		Solyc12g015630.2	0.421016	4.83476e-16
Solyc06g009260.3	11.247	7.48e-09		Solyc05g007490.3	0.419574	1.36157e-13		Solyc04g079470.3	14.2693	3.84e-11		Solyc03g093510.2	0.42076	3.64364e-09
Solyc07g065730.1	11.2027	9.07e-10		Solyc02g093950.3	0.419556	0.00110488		Solyc02g085450.1	14.2509	1.14e-16		Solyc06g071830.2	0.42063	0.000111689
Solyc12g010030.3	11.1987	1.05e-08		Solyc02g085390.4	0.419377	0.00382219		Solyc12g007300.1	14.2384	1.02e-19		Solyc11g061770.2	0.420605	6.9375e-16
Solyc02g070010.1	11.1955	2.2e-39		Solyc02g071200.4	0.419298	0.00221271		Solyc12g010170.2	14.2299	5.31e-05		Solyc10g081210.3	0.420421	0.0350058
Solyc12g056993.1	11.193	2.39e-07		Solyc07g055260.3	0.419244	4.22106e-08		Solyc04g039940.3	14.2158	4.37e-11		Solyc03g059260.4	0.420343	1.57655e-25
Solyc12g096680.1	11.1911	2.09e-13		Solyc02g078720.4	0.419174	0.000947422		Solyc06g069700.4	14.1918	2.83e-15		Solyc01g091780.4	0.420335	3.36329e-26
Solyc11g012530.3	11.1879	0.00930477		Solyc09g010930.4	0.419026	1.83077e-26		Solyc05g055010.4	14.1844	8.85e-73		Solyc02g078480.3	0.420323	2.89784e-26
Solyc08g081170.4	11.172	1.18e-33		Solyc02g087840.3	0.418674	0.0291135		Solyc06g062920.3	14.1729	0.0309866		Solyc07g065880.4	0.420252	4.00811e-06
Solyc01g104110.4	11.1554	0.0356048		Solyc07g005940.4	0.418446	9.18878e-29		Solyc03g112730.4	14.1594	0.000465281		Solyc01g111930.4	0.420067	3.11531e-18
Solyc01g005860.2	11.1179	0.0437333		Solyc03g117790.2	0.418294	0.000220307		Solyc06g050520.3	14.1178	2.53e-12		Solyc11g017410.1	0.419835	0.000422816
Solyc03g116000.1	11.1024	7.19e-19		Solyc03g032190.3	0.418197	0.00115057		Solyc11g006200.2	14.104	9.92e-48		Solyc04g010190.1	0.419832	1.49441e-28
Solyc10g008090.1	11.0933	0.00805625		Solyc07g065790.2	0.418193	4.30053e-11		Solyc03g118360.2	14.0968	7.9e-06		Solyc09g098770.2	0.419402	0.000581718
Solyc08g006770.3	11.0657	5.34e-11		Solyc08g006820.4	0.418142	2.44881e-07		Solyc12g055710.1	14.0936	0.00730132		Solyc05g012380.3	0.419299	5.65757e-18
Solyc01g094980.1	11.0486	0.00995974		Solyc09g091100.4	0.417778	1.11354e-12		Solyc09g059575.1	14.0506	5.16e-07		Solyc02g072500.3	0.41906	0.00056099
Solyc02g091180.1	11.0365	0.0114309		Solyc03g114000.3	0.417681	2.24116e-05		Solyc10g086590.3	14.0094	0.0213916		Solyc06g007210.3	0.419055	2.03636e-15
Solyc06g063060.3	11.0298	0.000192737		Solyc01g087890.3	0.417647	7.7405e-14		Solyc03g096610.2	14.0016	0.000115018		Solyc11g005710.2	0.418793	1.267e-05
Solyc03g098420.3	11.0248	1.23e-17		Solyc07g064040.3	0.417627	2.94868e-27		Solyc10g075118.1	13.9973	0.0220944		Solyc12g096700.2	0.418538	5.04813e-28
Solyc03g080195.1	11.0146	5.11e-55		Solyc02g084710.3	0.417297	6.0117e-08		Solyc03g025700.2	13.992	4.14e-13		Solyc04g078470.3	0.418525	2.77949e-08
Solyc11g008850.2	11.0083	4.07e-37		Solyc09g018500.3	0.417289	6.03443e-05		Solyc10g008570.3	13.9626	1.31e-13		Solyc05g007120.4	0.418472	1.67498e-18
Solyc02g082610.1	10.9776	0.0145826		Solyc10g054560.2	0.417286	1.39838e-16		Solyc03g121140.4	13.8943	0.0239053		Solyc09g009670.3	0.418366	0.0389926
Solyc01g096440.4	10.9421	2.2e-08		Solyc01g109520.3	0.41715	2.25399e-17		Solyc09g010910.3	13.894	3.55e-08		Solyc07g061970.3	0.418332	1.49865e-11
Solyc04g082865.1	10.9271	9.18e-06		Solyc09g011670.4	0.416891	4.76109e-05		Solyc11g067210.1	13.8913	2.74e-15		Solyc12g008950.2	0.418317	0.0498828
Solyc02g032380.3	10.8915	0.00311672		Solyc07g049560.3	0.416818	1.21944e-10		Solyc04g071770.3	13.8529	3.5e-06		Solyc01g097120.3	0.418201	5.32119e-23
Solyc03g019840.4	10.8535	1.18e-22		Solyc01g010020.3	0.416638	9.90373e-06		Solyc04g010130.1	13.7905	0.00501457		Solyc12g099570.3	0.41818	1.0275e-16
Solyc04g051280.4	10.8413	1.8e-21		Solyc07g063740.2	0.416425	1.56271e-08		Solyc04g045520.3	13.7565	0.0061504		Solyc08g082790.3	0.418024	0.0123014
Solyc09g007430.1	10.8327	1.23e-37		Solyc01g100650.3	0.416341	3.00695e-15		Solyc12g009520.2	13.7429	8.84e-05		Solyc06g083550.1	0.417976	1.37836e-11
Solyc06g049070.3	10.7708	1.42e-115		Solyc04g071360.4	0.416334	2.75926e-13		Solyc05g026460.1	13.7411	3.86e-33		Solyc02g092210.1	0.417921	4.94309e-08
Solyc09g092440.1	10.7623	4.28e-13		Solyc01g091700.4	0.416294	0.00419399		Solyc08g061950.1	13.7391	2.63e-05		Solyc04g063290.3	0.417913	6.73947e-28
Solyc09g010900.1	10.758	0.00105328		Solyc03g059260.4	0.416229	4.99329e-11		Solyc02g062130.4	13.7341	6.45e-201		Solyc12g057000.1	0.417798	0.000244337
Solyc11g072760.1	10.7311	0.00243201		Solyc05g053500.4	0.416222	1.13145e-06		Solyc05g015290.2	13.7157	0.00466992		Solyc02g081730.3	0.417728	6.92812e-21
Solyc05g010770.4	10.7293	5.13e-06		Solyc09g089670.3	0.41616	5.39874e-09		Solyc06g069060.1	13.6969	7.64e-20		Solyc02g068500.3	0.417451	7.8412e-21
Solyc09g091050.4	10.7064	1.68e-61		Solyc09g082980.3	0.416029	9.12002e-18		Solyc08g083520.2	13.6945	3.14e-07		Solyc03g005600.3	0.417261	7.33683e-19
Solyc02g078380.3	10.6966	7.21e-26		Solyc09g065475.1	0.416029	0.000334504		Solyc02g065030.1	13.6767	1.92e-10		Solyc02g150147.1	0.417064	1.64241e-28
Solyc06g064533.1	10.6805	0.0447288		Solyc03g026160.4	0.415902	0.0172846		Solyc06g007180.3	13.6661	9.08e-13		Solyc10g081490.2	0.41692	2.41051e-07
Solyc06g005740.3	10.6787	0.0401065		Solyc01g090790.4	0.415728	5.73894e-12		Solyc04g063310.1	13.6412	0.00500128		Solyc08g078210.3	0.416852	2.46342e-10
Solyc10g054040.3	10.6523	0.0400972		Solyc06g060630.1	0.415593	7.31678e-10		Solyc08g068940.1	13.6205	0.0253178		Solyc09g065900.3	0.416589	2.4213e-34
Solyc02g065510.1	10.6476	1.44e-16		Solyc10g079240.2	0.415413	0.0440654		Solyc10g080670.2	13.62	4.96e-64		Solyc10g084680.1	0.41646	0.00605845
Solyc08g023520.1	10.6381	0.0165918		Solyc05g044630.3	0.415397	9.75682e-16		Solyc06g053410.1	13.6174	0.0250994		Solyc07g064690.1	0.416398	3.43471e-13
Solyc01g010510.4	10.6205	4.79e-18		Solyc02g070380.1	0.415332	0.0122964		Solyc07g055310.1	13.6147	2.29e-18		Solyc06g059800.3	0.416106	3.89736e-31
Solyc04g025770.1	10.6003	0.0459025		Solyc09g091390.3	0.415239	2.06818e-05		Solyc11g068940.1	13.6069	0.0302161		Solyc10g005260.3	0.416104	9.29723e-24
Solyc04g009220.2	10.5872	1.02e-14		Solyc08g076883.1	0.415172	2.83036e-05		Solyc11g007550.1	13.6061	1.02e-10		Solyc02g064770.4	0.416025	3.72936e-17
Solyc04g050860.3	10.5728	0.0426147		Solyc01g102350.3	0.415062	1.77399e-12		Solyc07g014730.3	13.5987	1.6e-36		Solyc01g080510.3	0.415844	3.69719e-26
Solyc04g074160.3	10.5674	2.82e-13		Solyc07g007600.3	0.415014	8.3969e-21		Solyc08g008300.1	13.5742	1.07e-05		Solyc02g092370.1	0.415801	4.29523e-06
Solyc09g082170.4	10.5321	2.38e-21		Solyc11g008430.2	0.414963	6.35841e-12		Solyc03g006740.3	13.5371	0.0253852		Solyc02g092150.3	0.415801	5.11645e-10
Solyc05g009400.3	10.52	3.5e-10		Solyc04g081350.3	0.414905	0.00478375		Solyc07g064600.3	13.5334	2.5e-13		Solyc02g023950.3	0.415655	2.37725e-11
Solyc11g006160.3	10.5119	0.0123013		Solyc01g067660.3	0.414834	1.36151e-11		Solyc09g010600.1	13.4812	1.48e-10		Solyc03g013440.4	0.415647	2.99067e-07
Solyc09g007220.1	10.4721	0.0163742		Solyc01g098980.4	0.414829	0.00012259		Solyc06g033860.2	13.4811	0.0287696		Solyc05g055850.3	0.41558	4.81429e-26
Solyc02g084130.4	10.452	8.14e-07		Solyc12g094720.3	0.41479	5.4559e-13		Solyc07g005300.1	13.4662	6.06e-15		Solyc03g025910.3	0.415516	1.48753e-19
Solyc02g094230.1	10.4515	4.32e-05		Solyc02g080110.3	0.414478	1.04314e-05		Solyc07g065410.1	13.452	5.73e-56		Solyc01g094030.3	0.415497	9.10594e-25
Solyc06g068190.2	10.447	0.00215877		Solyc01g104900.3	0.414444	0.00384488		Solyc03g113600.4	13.4268	0.00674465		Solyc02g086940.3	0.415403	3.29343e-12
Solyc02g150145.1	10.4265	7.14e-06		Solyc09g014900.3	0.414335	1.65908e-05		Solyc03g097855.1	13.4211	3.65e-07		Solyc03g044150.4	0.415343	2.026e-20
Solyc07g062440.1	10.3921	8.78e-70		Solyc11g065000.2	0.414325	1.0184e-17		Solyc05g051210.3	13.4072	0.0252712		Solyc04g082600.3	0.41511	5.91403e-16
Solyc02g070390.3	10.3481	3.26e-83		Solyc04g076220.3	0.414321	2.33588e-07		Solyc03g025960.1	13.377	0.0067178		Solyc01g073710.2	0.41506	4.13031e-10
Solyc07g056640.1	10.3479	3.51e-53		Solyc02g087440.4	0.414111	0.00955514		Solyc03g113860.2	13.3687	3.16e-21		Solyc05g012680.3	0.414994	0.000133353
Solyc06g054150.1	10.3147	3.42e-17		Solyc10g078960.2	0.413927	8.35292e-17		Solyc10g007360.4	13.3222	4.47e-11		Solyc09g089870.3	0.414935	3.24125e-12
Solyc00g500103.1	10.3026	9.54e-07		Solyc01g005760.3	0.413868	4.58839e-10		Solyc09g064940.2	13.2637	1.53e-149		Solyc05g018630.1	0.414683	3.98452e-06
Solyc08g075190.1	10.2694	2.14e-13		Solyc04g054190.3	0.413859	1.46363e-28		Solyc03g111520.3	13.2366	0.0384195		Solyc11g007610.2	0.414644	5.39478e-09
Solyc03g118080.4	10.2691	3.22e-22		Solyc09g011710.4	0.413855	1.2581e-07		Solyc06g075350.3	13.2351	2.93e-18		Solyc10g085680.2	0.414541	5.58108e-28
Solyc03g097855.1	10.265	4.01e-07		Solyc05g052350.3	0.413809	1.74686e-12		Solyc07g150133.1	13.2253	0.00083703		Solyc02g094220.2	0.414523	0.000210202
Solyc03g031880.3	10.2084	9.58e-14		Solyc07g017780.4	0.413719	9.62488e-18		Solyc09g055830.1	13.1743	1.07e-12		Solyc04g008810.3	0.414327	1.94703e-21
Solyc10g086080.2	10.2008	0.0443614		Solyc05g012110.4	0.413557	3.04927e-12		Solyc04g074967.1	13.1743	0.00545921		Solyc04g071660.3	0.414246	1.0059e-07
Solyc11g010260.3	10.1957	3.81e-11		Solyc04g076790.3	0.413336	1.38642e-19		Solyc02g094000.1	13.1348	0.000308322		Solyc02g084030.3	0.414167	3.74556e-14
Solyc01g067160.4	10.1762	1.95e-07		Solyc01g094550.3	0.413292	2.4837e-14		Solyc09g007440.3	13.1317	6.66e-42		Solyc05g009100.4	0.414129	2.99367e-06
Solyc02g070705.1	10.1321	7.26e-08		Solyc05g054315.1	0.413234	1.37518e-12		Solyc02g080040.4	13.1127	5.16e-07		Solyc05g055700.3	0.413964	3.67843e-11
Solyc07g049270.4	10.1314	7.09e-09		Solyc06g083660.4	0.413175	6.67003e-24		Solyc12g096680.1	13.1052	4.03e-14		Solyc02g071520.3	0.413797	1.94763e-14
Solyc01g006920.4	10.1195	4.75e-09		Solyc02g086120.2	0.413143	0.00572786		Solyc07g055670.1	13.0959	0.00687472		Solyc01g008250.3	0.413664	1.69325e-20
Solyc04g014600.3	10.1099	3.09e-32		Solyc01g095470.3	0.413076	2.19187e-17		Solyc04g010250.3	13.0757	2.78e-112		Solyc10g007320.3	0.413655	3.27654e-36
Solyc07g061910.1	10.1073	7.66e-17		Solyc04g005820.4	0.41304	8.3138e-12		Solyc00g094530.1	13.0579	0.0001898		Solyc02g078530.3	0.413652	0.042245
Solyc02g088953.1	10.1019	0.002807		Solyc12g096020.3	0.412908	2.4042e-13		Solyc07g065730.1	13.0196	4.38e-10		Solyc04g072760.3	0.413614	0.00332307
Solyc12g098810.2	10.0848	2.33e-47		Solyc01g106580.3	0.412883	9.13349e-16		Solyc04g014600.3	13.0117	1.77e-52		Solyc05g056370.4	0.413373	6.01769e-14
Solyc02g085230.3	10.0743	1.55e-06		Solyc12g100030.2	0.412773	0.0128425		Solyc03g078370.1	13.0018	1.1e-08		Solyc03g083130.3	0.413212	2.20654e-07
Solyc08g067340.4	10.0612	4.94e-06		Solyc10g080390.2	0.412725	6.80522e-11		Solyc10g008470.3	12.9939	1.88e-05		Solyc03g121520.3	0.41321	7.65355e-05
Solyc12g036800.1	10.0578	1.74e-10		Solyc10g006400.3	0.412693	2.87888e-24		Solyc01g088010.1	12.9773	0.00591506		Solyc01g102730.3	0.41296	0.000155477
Solyc03g115800.1	10.0521	0.000305485		Solyc01g097120.3	0.412664	2.37372e-19		Solyc03g115190.4	12.9604	2.13e-06		Solyc08g083120.3	0.412919	4.63527e-27
Solyc06g062620.2	10.0244	0.000190756		Solyc01g074030.3	0.412651	8.61333e-35		Solyc09g014450.4	12.9568	1.73e-71		Solyc08g081770.3	0.412802	2.63129e-32
Solyc00g118690.1	10.0233	3.73e-05		Solyc12g008600.2	0.412602	0.00796617		Solyc11g006160.3	12.9543	0.0283947		Solyc07g053920.3	0.412655	1.32145e-16
Solyc05g009490.3	10.0098	0.00497108		Solyc02g068710.3	0.412567	2.52911e-12		Solyc09g009950.4	12.9423	3.33e-18		Solyc05g009120.3	0.412427	0.0243649
Solyc09g092150.1	9.9927	6.19e-08		Solyc04g009370.4	0.412533	2.35683e-10		Solyc04g050130.1	12.909	0.030372		Solyc04g051190.3	0.412259	1.9311e-33
Solyc03g121790.2	9.98028	3.33e-08		Solyc11g065070.2	0.412497	1.77696e-14		Solyc01g091260.3	12.8689	1.33e-89		Solyc12g007110.2	0.411794	5.33058e-21
Solyc09g092240.3	9.97248	1.57e-41		Solyc12g011010.2	0.412491	0.0269212		Solyc01g081033.1	12.8487	0.000157242		Solyc12g006980.2	0.411532	1.00015e-16
Solyc09g066290.3	9.96838	2.57e-28		Solyc01g095490.3	0.412287	1.11203e-07		Solyc01g099660.4	12.8362	0.0310366		Solyc04g009350.3	0.411493	2.29151e-21
Solyc05g026460.1	9.91416	3.22e-21		Solyc12g011455.1	0.412233	2.96057e-10		Solyc03g083730.1	12.8255	1.11e-15		Solyc01g095240.3	0.411364	3.47734e-05
Solyc10g018015.1	9.90845	0.000140795		Solyc10g078610.1	0.41215	0.0238638		Solyc05g032620.1	12.8041	3.79e-28		Solyc01g099880.4	0.411268	2.35921e-06
Solyc02g086570.3	9.90536	2.02e-08		Solyc05g051280.3	0.41209	1.07855e-12		Solyc10g083730.2	12.7651	1.04e-82		Solyc02g067850.2	0.411252	0.0181491
Solyc01g091260.3	9.88364	4.15e-58		Solyc08g013970.3	0.411978	0.00212179		Solyc04g078670.3	12.7569	2.43e-21		Solyc08g066350.2	0.411191	0.0132616
Solyc01g006850.1	9.82282	6.23e-12		Solyc02g092570.1	0.411862	2.96259e-05		Solyc08g074350.3	12.7447	1.04e-05		Solyc07g062650.4	0.410951	1.26337e-38
Solyc08g078720.3	9.80976	1.98e-32		Solyc11g064830.2	0.41182	2.54521e-13		Solyc10g081040.1	12.7297	6.8e-61		Solyc08g082320.3	0.410864	4.80125e-17
Solyc01g102550.4	9.8059	3.63e-09		Solyc11g006290.2	0.411375	0.000107758		Solyc11g006940.3	12.6955	2.18e-26		Solyc11g066350.2	0.410843	0.00187208
Solyc07g053520.2	9.80517	2.46e-07		Solyc07g054740.3	0.411267	2.51749e-05		Solyc07g053520.2	12.6944	3.77e-06		Solyc11g008900.2	0.410789	4.1373e-37
Solyc11g027840.2	9.79244	9.22e-37		Solyc10g080590.2	0.411263	2.16881e-12		Solyc08g016760.1	12.6922	0.0376117		Solyc06g076410.4	0.410763	1.4624e-25
Solyc12g038810.3	9.7808	0.000225422		Solyc03g006670.4	0.411175	4.03788e-08		Solyc10g006690.4	12.6837	2.33e-09		Solyc04g009540.1	0.410722	1.77351e-33
Solyc07g006770.2	9.74227	3.96e-11		Solyc09g025270.3	0.411136	3.50957e-23		Solyc01g020340.2	12.6608	1.9e-08		Solyc07g066100.3	0.410635	8.19168e-14
Solyc02g081880.3	9.72403	7e-117		Solyc01g100770.2	0.411136	2.26521e-27		Solyc09g056040.4	12.6334	0.0125689		Solyc11g044937.1	0.410601	5.21406e-12
Solyc05g032620.1	9.70774	3.37e-22		Solyc04g049800.3	0.411035	6.18483e-15		Solyc03g115610.3	12.5633	2.49e-07		Solyc08g080240.3	0.410531	2.88267e-18
Solyc04g074530.3	9.70575	3.31e-20		Solyc08g013840.3	0.410861	1.88932e-14		Solyc05g005340.3	12.5216	0.000290983		Solyc06g076780.3	0.410431	2.12526e-14
Solyc12g038090.1	9.70434	1.58e-26		Solyc10g083740.3	0.410847	2.59293e-06		Solyc07g005280.3	12.5145	4.45e-19		Solyc02g086830.3	0.41032	6.64375e-27
Solyc12g020120.2	9.69036	7.05e-09		Solyc10g005100.3	0.410786	9.3499e-14		Solyc09g090220.3	12.4595	2.28e-08		Solyc04g081330.4	0.410141	4.74318e-24
Solyc06g053410.1	9.66619	0.0186409		Solyc03g005320.3	0.410466	0.0461857		Solyc01g090515.1	12.4318	1.73e-08		Solyc03g098000.3	0.410113	7.26269e-28
Solyc07g045370.3	9.66591	3.08e-27		Solyc02g084440.4	0.410323	1.66232e-13		Solyc06g075330.3	12.4198	3.66e-09		Solyc08g082530.4	0.410066	2.33769e-34
Solyc01g090530.3	9.64625	0.000601268		Solyc03g031650.4	0.409593	6.71857e-08		Solyc01g091300.3	12.4155	0.032538		Solyc01g067290.3	0.410016	1.77919e-28
Solyc03g112730.4	9.59772	0.000164933		Solyc10g084280.2	0.409272	2.28604e-10		Solyc02g091620.3	12.3683	0.00262876		Solyc08g077240.3	0.40972	1.43027e-33
Solyc01g105200.2	9.59201	5.9e-07		Solyc04g078930.4	0.409126	0.0169848		Solyc08g005380.2	12.3612	0.033774		Solyc05g052500.4	0.409717	1.08641e-09
Solyc06g007275.1	9.58388	3.72e-12		Solyc11g061960.2	0.40891	1.30084e-05		Solyc01g014620.1	12.3431	3.77e-10		Solyc04g051470.1	0.409664	0.0105177
Solyc02g078870.1	9.58337	1.91e-05		Solyc05g024020.1	0.408883	7.39922e-07		Solyc03g116430.2	12.3352	0.00747362		Solyc06g009340.4	0.40961	2.84356e-13
Solyc11g072750.3	9.5823	0.0230562		Solyc05g006850.4	0.408745	5.56923e-06		Solyc01g020343.1	12.3132	0.0382307		Solyc03g116870.3	0.409439	6.56724e-29
Solyc07g040960.1	9.55464	5.17e-36		Solyc03g117100.3	0.408587	0.00026022		Solyc06g008190.1	12.2776	4.12e-08		Solyc06g072630.4	0.409367	0.0336333
Solyc01g106960.2	9.53508	0.0379734		Solyc12g099820.1	0.408555	0.00355909		Solyc03g122375.1	12.2269	0.0464854		Solyc06g075080.4	0.409309	5.72668e-31
Solyc02g081920.3	9.50434	3.97e-117		Solyc12g009580.2	0.40852	2.41651e-12		Solyc01g108775.1	12.2099	0.00138021		Solyc03g116790.4	0.409298	1.26749e-24
Solyc02g070740.1	9.489	7.33e-05		Solyc12g017530.1	0.408502	0.0183681		Solyc04g063200.1	12.1818	0.0108951		Solyc03g097600.3	0.409087	1.04865e-05
Solyc07g047790.3	9.4869	1.41e-87		Solyc11g017140.3	0.40841	1.44022e-19		Solyc05g052210.3	12.1698	7.83e-26		Solyc03g043640.3	0.40902	3.5072e-05
Solyc03g082730.1	9.48501	7.43e-06		Solyc03g111670.3	0.408233	3.1415e-18		Solyc03g026280.3	12.1629	3.9e-08		Solyc06g007520.4	0.408909	5.27577e-26
Solyc10g007520.3	9.4679	7.62e-13		Solyc03g051810.4	0.408176	1.41573e-22		Solyc06g051680.1	12.1387	0.00171347		Solyc08g061630.3	0.408905	1.44331e-27
Solyc12g099110.2	9.46724	1.53e-41		Solyc05g005880.2	0.407929	3.09302e-23		Solyc04g076845.1	12.1299	6.56e-91		Solyc01g096590.3	0.408804	0.0081397
Solyc01g102790.3	9.46632	8.69e-15		Solyc11g068720.2	0.407675	0.000109738		Solyc04g051660.3	12.1111	1.49e-65		Solyc02g079270.4	0.408725	7.72431e-16
Solyc11g020213.1	9.4424	0.0241811		Solyc01g111100.5	0.407506	4.74674e-05		Solyc02g087810.3	12.1103	1.4e-09		Solyc09g059990.1	0.408438	1.07326e-08
Solyc02g030260.2	9.42942	0.000448865		Solyc01g066700.4	0.407445	0.0445263		Solyc08g078870.3	12.103	1.85e-82		Solyc09g083290.3	0.408236	1.74018e-24
Solyc03g007850.1	9.41061	0.0210505		Solyc09g090330.3	0.407351	2.58599e-17		Solyc07g005740.1	12.1002	6.82e-14		Solyc01g097070.4	0.408191	0.0248515
Solyc02g063410.3	9.39357	0.00123644		Solyc11g006760.3	0.407328	2.19633e-16		Solyc02g088440.1	12.0642	6.2e-08		Solyc01g107180.3	0.408163	8.14238e-21
Solyc09g150140.1	9.38833	0.00115537		Solyc08g005050.4	0.407095	1.0453e-24		Solyc08g075150.3	12.0526	6.6e-05		Solyc02g090670.3	0.408091	4.58638e-33
Solyc04g050710.1	9.35691	0.00392397		Solyc10g005670.3	0.40709	2.62237e-09		Solyc07g006770.2	12.0159	1.23e-09		Solyc01g097290.4	0.408082	3.26331e-32
Solyc09g007440.3	9.33263	8.7e-31		Solyc11g066390.2	0.406966	4.99549e-08		Solyc01g014390.3	12.0032	0.0369105		Solyc02g065060.3	0.407961	4.3984e-07
Solyc07g005850.3	9.33082	6.6e-08		Solyc04g051470.1	0.406936	0.00306677		Solyc09g091050.4	11.9951	3.75e-58		Solyc01g006130.4	0.407913	1.61341e-24
Solyc08g082650.2	9.3231	1.38e-12		Solyc01g107180.3	0.406894	2.05421e-19		Solyc04g072590.3	11.9943	0.0386142		Solyc12g021280.2	0.407881	5.7467e-25
Solyc07g042460.2	9.32262	8.45e-07		Solyc06g072580.3	0.406588	1.30682e-19		Solyc10g018880.1	11.9864	0.0494219		Solyc12g088750.2	0.407805	1.24614e-19
Solyc03g007060.3	9.31483	5.18e-06		Solyc01g073710.2	0.406546	8.6653e-09		Solyc01g058660.1	11.9779	0.0125004		Solyc04g076960.4	0.407763	1.32612e-11
Solyc01g100630.3	9.30509	6.08e-09		Solyc10g018780.3	0.406514	4.22365e-08		Solyc02g032170.4	11.9715	0.0366379		Solyc07g049390.3	0.407756	1.48493e-17
Solyc11g065250.1	9.28499	1.02e-19		Solyc05g016390.4	0.406388	6.83277e-05		Solyc01g096440.4	11.9702	3.14e-11		Solyc01g098640.3	0.407601	2.24513e-22
Solyc05g044555.1	9.27436	9.49e-08		Solyc02g090260.3	0.406287	4.29226e-09		Solyc04g007470.3	11.956	7.49e-55		Solyc03g026200.4	0.407576	4.43294e-19
Solyc09g010580.3	9.26341	0.017756		Solyc09g090520.3	0.406276	5.02651e-15		Solyc03g116890.3	11.9527	0.000319808		Solyc12g055980.1	0.407554	0.0262871
Solyc09g061330.3	9.26213	0.00484094		Solyc10g086400.2	0.406247	1.7097e-16		Solyc08g067460.1	11.9521	0.0391915		Solyc01g088050.3	0.407476	2.1116e-19
Solyc05g050570.3	9.24905	8.6e-12		Solyc02g070050.3	0.406154	1.17765e-21		Solyc08g006210.3	11.9125	0.0140483		Solyc08g006720.4	0.407331	4.75265e-20
Solyc10g053880.1	9.24097	1.73e-21		Solyc02g069010.4	0.406086	1.06772e-17		Solyc07g005930.4	11.9084	3.24e-68		Solyc03g007030.3	0.407283	2.14962e-32
Solyc06g076910.3	9.23984	8.26e-05		Solyc10g006240.3	0.406019	9.61469e-14		Solyc02g091630.1	11.898	9.46e-06		Solyc03g113960.4	0.407272	0.00124238
Solyc01g097400.1	9.22733	0.00823768		Solyc10g078530.2	0.405992	1.04455e-16		Solyc01g111640.3	11.8899	7.11e-29		Solyc09g065370.3	0.4072	1.90397e-18
Solyc09g059575.1	9.21481	1.57e-07		Solyc01g005730.3	0.405975	1.93137e-14		Solyc08g016804.1	11.8725	2.21e-08		Solyc06g072470.4	0.406928	9.80871e-36
Solyc12g042830.3	9.21092	0.000241811		Solyc12g044420.1	0.405697	2.53305e-14		Solyc11g005960.1	11.8495	6.88e-08		Solyc04g071050.4	0.406803	1.0773e-09
Solyc08g016760.1	9.20222	0.0234209		Solyc02g085540.1	0.405581	3.0207e-13		Solyc04g080250.3	11.8117	3.21e-16		Solyc04g008490.2	0.40668	1.40043e-16
Solyc11g043060.1	9.14838	0.00369675		Solyc10g081440.2	0.405572	2.00336e-17		Solyc03g025250.4	11.7851	0.00173724		Solyc03g033330.3	0.406667	6.22853e-09
Solyc02g069390.2	9.14669	1.9e-09		Solyc05g053350.3	0.405523	0.00863963		Solyc11g069220.2	11.7688	0.0357844		Solyc04g150111.1	0.406531	6.7934e-20
Solyc10g046770.3	9.14223	3.1e-11		Solyc05g005670.1	0.405447	0.000442119		Solyc09g075540.1	11.764	1.88e-05		Solyc10g078960.2	0.406487	1.00792e-29
Solyc03g095180.3	9.1225	3.9e-40		Solyc10g007750.1	0.40543	1.02025e-06		Solyc11g017377.1	11.7589	9.17e-05		Solyc02g021640.3	0.406389	3.34692e-16
Solyc01g102880.3	9.11365	1.94e-16		Solyc06g066770.1	0.405308	2.86444e-06		Solyc09g061340.1	11.7586	8.62e-39		Solyc05g016440.3	0.406366	5.6221e-19
Solyc08g029360.4	9.10635	1.46e-06		Solyc02g087240.4	0.405256	1.40438e-27		Solyc07g039343.1	11.7492	6.53e-20		Solyc03g118240.4	0.406351	4.12228e-36
Solyc07g065410.1	9.10502	9.32e-23		Solyc06g066290.3	0.405255	0.00222298		Solyc02g071300.1	11.7429	1.26e-06		Solyc10g080400.2	0.406321	0.0191201
Solyc06g050520.3	9.10259	2.15e-09		Solyc02g089650.3	0.404967	3.91884e-10		Solyc12g096660.3	11.7388	1.04e-08		Solyc10g080680.3	0.406311	8.7131e-08
Solyc04g009400.4	9.09991	1.03e-07		Solyc09g020110.3	0.404936	1.20614e-14		Solyc04g082440.4	11.7327	9.36e-19		Solyc05g010060.4	0.406311	0.0171778
Solyc02g078330.3	9.09601	1.03e-16		Solyc10g005640.4	0.404855	1.06612e-09		Solyc07g052560.3	11.7267	1.01e-08		Solyc11g072080.1	0.406031	5.28209e-10
Solyc02g067710.3	9.08288	4.99e-05		Solyc03g044100.4	0.404733	0.000625813		Solyc09g009400.4	11.6971	3.8e-51		Solyc06g030470.4	0.405895	9.30881e-08
Solyc06g053850.4	9.07795	3.4e-10		Solyc09g090410.3	0.404715	1.0798e-18		Solyc03g122350.3	11.6848	1.44e-09		Solyc08g079570.3	0.405696	1.75948e-08
Solyc01g150176.1	9.0489	4.66e-140		Solyc02g092970.3	0.404608	5.47146e-06		Solyc07g045353.1	11.637	1.88e-08		Solyc03g065250.4	0.405693	6.05818e-17
Solyc01g104740.3	9.03879	1.59e-47		Solyc06g068440.4	0.40447	4.60767e-16		Solyc08g078080.2	11.6125	9.3e-15		Solyc07g063140.1	0.405544	1.4102e-19
Solyc02g077640.1	9.0375	5.05e-14		Solyc00g500068.1	0.404457	0.0261924		Solyc06g006000.3	11.6069	3.1e-11		Solyc01g087120.3	0.405454	2.9464e-27
Solyc09g042250.2	9.02832	1.59e-30		Solyc02g069920.4	0.404448	1.89509e-17		Solyc10g083690.3	11.5984	1.43e-08		Solyc10g005050.3	0.405439	3.85146e-24
Solyc03g046410.3	9.00774	7e-06		Solyc06g072830.4	0.40442	8.21981e-05		Solyc02g072420.1	11.5857	0.0129821		Solyc01g112070.4	0.405408	0.0123887
Solyc03g123780.4	9.00531	6.25e-32		Solyc01g099520.3	0.404349	2.76041e-11		Solyc06g065300.4	11.5769	0.00236988		Solyc10g009365.1	0.405352	0.00307977
Solyc08g007225.1	8.97538	6.42e-09		Solyc11g005710.2	0.404157	0.000164576		Solyc08g068540.4	11.5748	1.1e-10		Solyc01g007100.3	0.405337	1.67968e-25
Solyc06g069060.1	8.96138	0.000630873		Solyc01g088520.3	0.404128	1.87787e-09		Solyc06g049070.3	11.5647	4.13e-138		Solyc01g100860.3	0.405299	4.30074e-27
Solyc02g084830.4	8.95767	1.76e-18		Solyc05g054210.3	0.404017	2.00607e-16		Solyc01g107080.3	11.5606	0.0464012		Solyc01g108000.3	0.405004	0.000189388
Solyc11g017290.1	8.94674	3.4e-11		Solyc03g006250.2	0.403933	1.5649e-13		Solyc04g040180.3	11.5508	6.04e-18		Solyc01g008230.4	0.404918	3.65183e-21
Solyc10g080130.3	8.93216	0.00562571		Solyc09g008080.3	0.403927	6.18388e-07		Solyc09g097840.2	11.5321	2.21e-06		Solyc06g084260.3	0.404682	1.11739e-24
Solyc01g099000.1	8.91897	2.93e-09		Solyc02g082820.3	0.403892	0.00279487		Solyc06g051910.3	11.5163	0.045883		Solyc08g068460.1	0.404662	0.0217824
Solyc02g088440.1	8.91675	1.08e-06		Solyc03g097590.4	0.403554	1.75239e-13		Solyc12g096430.1	11.4827	6.13e-22		Solyc06g064640.3	0.404501	1.5904e-16
Solyc12g017520.1	8.91382	1.02e-09		Solyc01g009080.4	0.403537	2.20726e-20		Solyc02g076700.1	11.4757	0.0111769		Solyc04g082120.3	0.404429	0.0484182
Solyc02g077840.2	8.90374	2.99e-10		Solyc01g005985.1	0.403506	4.31433e-10		Solyc02g072010.3	11.4565	1.97e-10		Solyc08g076530.3	0.404416	1.06431e-13
Solyc06g084370.1	8.90247	0.000555317		Solyc01g079535.1	0.403402	2.99322e-19		Solyc04g081690.2	11.442	0.0018864		Solyc02g085220.4	0.404221	7.58602e-18
Solyc04g064640.4	8.8991	1.86e-07		Solyc04g080300.4	0.40319	1.55251e-11		Solyc01g081230.2	11.436	0.0315913		Solyc04g076190.1	0.40421	0.000355934
Solyc03g025250.4	8.88558	0.000567426		Solyc06g073920.3	0.402977	6.99036e-19		Solyc02g078510.4	11.4161	2.38e-07		Solyc02g065610.3	0.40411	6.90426e-13
Solyc05g018050.1	8.87811	0.0359993		Solyc01g008850.3	0.402899	4.62161e-14		Solyc10g084550.3	11.4148	0.00237666		Solyc12g014590.3	0.404097	0.00211116
Solyc08g077120.2	8.87551	1.15e-54		Solyc01g098160.3	0.402843	1.0302e-18		Solyc08g016400.1	11.398	0.0429049		Solyc09g065475.1	0.404094	0.000711305
Solyc02g068730.3	8.85906	9.77e-43		Solyc11g008900.2	0.402705	3.94028e-15		Solyc05g021390.4	11.3888	0.0480559		Solyc04g014500.3	0.404086	1.44522e-20
Solyc07g052560.3	8.85023	0.000117745		Solyc03g065250.4	0.402671	1.35413e-09		Solyc07g009180.1	11.3815	0.0447002		Solyc05g024020.1	0.403912	5.49607e-06
Solyc02g090180.3	8.8458	3.27e-22		Solyc02g080530.3	0.40261	6.55852e-23		Solyc00g021630.1	11.3791	1.46e-05		Solyc07g007970.3	0.403902	5.88383e-17
Solyc08g080660.1	8.82309	0.0287394		Solyc05g008540.3	0.402267	0.0057868		Solyc11g008850.2	11.3628	3.08e-48		Solyc04g005920.1	0.403857	0.0150915
Solyc02g090500.3	8.80741	0.00169159		Solyc10g079520.1	0.402266	0.00662027		Solyc04g010030.1	11.3626	0.00267499		Solyc06g076120.2	0.403784	2.0677e-17
Solyc04g072270.1	8.80261	0.00202097		Solyc08g005090.2	0.402193	0.0114761		Solyc11g007620.1	11.3528	0.0460792		Solyc06g083880.2	0.403657	0.000454071
Solyc04g076845.1	8.79093	7.55e-30		Solyc12g010860.2	0.40217	2.27562e-23		Solyc06g052050.4	11.3201	2.89e-05		Solyc05g052150.4	0.403653	4.91036e-22
Solyc02g062960.4	8.78774	2.34e-11		Solyc09g072830.4	0.40212	2.22873e-22		Solyc08g061890.4	11.3092	1.44e-07		Solyc12g094440.2	0.403614	2.80946e-09
Solyc05g009650.4	8.78389	0.000338218		Solyc04g053000.1	0.40212	0.0180279		Solyc03g082700.4	11.2737	0.0487495		Solyc06g065270.4	0.403501	6.84619e-17
Solyc12g009520.2	8.78265	0.00466848		Solyc09g018010.3	0.402072	8.32544e-13		Solyc01g088120.1	11.2705	0.0496928		Solyc05g013190.4	0.403357	7.99957e-09
Solyc04g015705.1	8.77461	0.00696478		Solyc07g150120.1	0.401868	0.00412885		Solyc06g036660.1	11.2578	0.0169129		Solyc01g100120.4	0.403344	0.0111589
Solyc04g082870.1	8.73451	8.43e-05		Solyc01g109790.3	0.401544	1.465e-13		Solyc06g075780.3	11.2489	1.46e-14		Solyc07g006670.1	0.403191	1.09765e-09
Solyc03g006750.1	8.73017	0.0125429		Solyc11g013310.2	0.401347	1.27906e-09		Solyc12g042830.3	11.2262	1.48e-05		Solyc03g078770.3	0.403086	6.03751e-08
Solyc03g033820.1	8.72085	0.00777652		Solyc03g120430.3	0.401242	8.00883e-19		Solyc10g008590.1	11.2235	0.000504558		Solyc03g044000.1	0.403063	1.38652e-37
Solyc06g061280.3	8.71846	1.26e-08		Solyc03g117180.3	0.401192	3.1426e-08		Solyc07g056200.3	11.0527	2.33e-10		Solyc02g087230.3	0.402948	6.79386e-29
Solyc03g007890.3	8.68504	8.69e-69		Solyc12g011410.1	0.40115	9.11674e-07		Solyc09g092110.4	11.0498	5.22e-31		Solyc10g086660.2	0.402853	2.18309e-28
Solyc03g112980.1	8.67932	0.000104681		Solyc11g012730.3	0.401065	1.23892e-13		Solyc04g079330.2	11.0486	2.13e-07		Solyc01g008770.3	0.402757	1.54057e-31
Solyc03g079980.2	8.67297	0.0283529		Solyc06g069010.3	0.400964	8.21787e-16		Solyc01g105200.2	11.0394	8.68e-08		Solyc03g097950.4	0.402751	9.61044e-33
Solyc01g067210.4	8.67175	3.49e-10		Solyc02g092420.4	0.400948	7.8223e-06		Solyc10g079930.1	11.0054	2.3e-08		Solyc07g043570.3	0.402653	2.51813e-38
Solyc09g014930.1	8.66568	3.17e-07		Solyc12g055840.2	0.400795	4.3509e-13		Solyc11g071420.3	10.9902	0.000218011		Solyc09g091590.3	0.402653	5.09021e-15
Solyc03g114705.1	8.66562	3.54e-05		Solyc08g006410.4	0.400794	0.000408401		Solyc04g009480.1	10.9831	8.67e-12		Solyc03g098630.4	0.402554	2.06863e-22
Solyc07g005300.1	8.66515	8.31e-12		Solyc10g082030.2	0.400793	1.20249e-39		Solyc02g093420.4	10.9542	1.27e-21		Solyc11g013180.2	0.402494	4.5704e-23
Solyc12g006575.1	8.66372	6.77e-30		Solyc08g061970.3	0.400775	1.15721e-06		Solyc02g065560.1	10.9348	3.5e-13		Solyc12g006973.1	0.402156	8.54049e-05
Solyc04g014990.3	8.64771	0.010613		Solyc12g056640.2	0.400561	2.77527e-08		Solyc01g080010.2	10.9309	1.98e-17		Solyc02g081380.3	0.40202	1.35832e-18
Solyc01g094220.3	8.64765	6.63e-81		Solyc04g008380.4	0.400127	3.85429e-24		Solyc03g112970.1	10.9153	0.000188504		Solyc06g068030.3	0.401976	1.49674e-06
Solyc06g051330.1	8.63708	0.00262861		Solyc06g060830.3	0.399968	1.62711e-05		Solyc06g053210.4	10.8904	1.92e-11		Solyc06g062765.1	0.401874	5.74836e-10
Solyc09g015700.4	8.62986	2.3e-15		Solyc08g078960.4	0.399933	5.76993e-14		Solyc06g009140.3	10.8818	3.52e-07		Solyc08g006540.4	0.401726	1.98578e-36
Solyc12g006100.2	8.61599	6.94e-13		Solyc09g018020.3	0.399496	0.00183962		Solyc04g079730.1	10.8806	1.53e-15		Solyc11g042950.1	0.401721	1.26496e-18
Solyc03g097830.3	8.61424	3.79e-39		Solyc02g065170.3	0.399303	3.45652e-07		Solyc02g085430.4	10.8712	3.11e-22		Solyc02g080570.3	0.401662	4.5375e-32
Solyc10g054470.1	8.60516	1.14e-05		Solyc08g077440.3	0.399147	1.01168e-11		Solyc05g009650.4	10.8606	2.35e-06		Solyc06g065310.3	0.401472	8.59295e-06
Solyc04g064650.1	8.5764	8.24e-08		Solyc12g056940.2	0.399103	1.89361e-16		Solyc03g033770.1	10.8513	0.00449674		Solyc02g084440.4	0.401446	8.70452e-33
Solyc04g056370.3	8.55215	1.52e-19		Solyc10g079480.1	0.399085	8.56586e-13		Solyc05g150146.1	10.8456	0.000172522		Solyc08g015780.3	0.40143	3.86994e-33
Solyc08g044280.1	8.5353	2.34e-20		Solyc04g150162.1	0.399084	1.98978e-06		Solyc04g009210.1	10.8389	1.52e-10		Solyc09g098610.2	0.401339	0.00802421
Solyc10g007280.4	8.53282	1.43e-21		Solyc01g058260.4	0.399066	2.40709e-12		Solyc01g066620.4	10.8374	7.58e-06		Solyc10g084180.2	0.4013	4.75197e-25
Solyc01g098330.1	8.53081	0.000648717		Solyc04g071800.3	0.399058	5.89021e-06		Solyc03g005670.3	10.8024	3.1e-07		Solyc09g059470.4	0.401192	6.13893e-11
Solyc10g078320.2	8.52213	2.76e-30		Solyc04g080750.4	0.399051	2.71101e-12		Solyc06g072990.1	10.7867	1.06e-05		Solyc03g120680.3	0.401066	6.27325e-12
Solyc08g068680.4	8.51255	4.21e-06		Solyc10g051340.2	0.399046	7.7205e-18		Solyc01g088340.2	10.7615	0.0192283		Solyc09g009660.3	0.400971	2.81292e-13
Solyc05g023830.1	8.51219	1.67e-07		Solyc05g053370.3	0.399021	0.00462823		Solyc11g051100.3	10.7531	0.0154064		Solyc03g005460.4	0.400831	0.000814739
Solyc08g005690.1	8.49308	2.9e-17		Solyc03g007360.3	0.398956	3.0528e-05		Solyc06g036200.2	10.749	0.0170513		Solyc06g072230.1	0.400235	5.15819e-11
Solyc07g054790.1	8.47603	0.000129561		Solyc03g120410.3	0.39895	5.07012e-07		Solyc12g099950.3	10.7419	2.12e-05		Solyc02g087110.3	0.400109	2.90279e-07
Solyc00g118680.2	8.44292	0.0104853		Solyc02g091780.1	0.398833	1.16283e-09		Solyc03g114705.1	10.7193	5.02e-05		Solyc02g084720.3	0.399903	6.4498e-19
Solyc01g088340.2	8.43247	0.0400226		Solyc05g054405.1	0.398779	2.37001e-17		Solyc01g091270.3	10.7131	1.84e-72		Solyc05g015640.3	0.399549	5.4876e-14
Solyc11g070060.2	8.43035	7.43e-28		Solyc03g117280.4	0.398765	1.02804e-26		Solyc12g036820.2	10.7015	1.82e-06		Solyc10g005000.4	0.399282	1.82467e-05
Solyc03g116890.3	8.42782	3.78e-06		Solyc08g074290.3	0.398717	6.99554e-34		Solyc04g074680.1	10.6986	0.00463107		Solyc11g027830.2	0.39928	1.15189e-22
Solyc06g072075.1	8.42286	0.000316346		Solyc10g081350.2	0.398606	5.27443e-14		Solyc05g050380.4	10.6983	4.42e-06		Solyc04g074550.4	0.39903	1.63541e-26
Solyc02g089330.3	8.41087	1.42e-10		Solyc09g092670.3	0.398292	2.0272e-14		Solyc00g019950.1	10.6897	1.11e-07		Solyc12g006695.1	0.399003	3.52505e-06
Solyc08g006470.4	8.41044	1.1e-12		Solyc04g074900.3	0.398252	0.00336311		Solyc11g073080.3	10.6832	3.8e-06		Solyc01g081450.3	0.398914	4.51092e-13
Solyc06g035600.3	8.41018	1.39e-43		Solyc03g083650.4	0.398131	2.29188e-09		Solyc09g074840.4	10.6774	2.83e-13		Solyc02g070530.4	0.398825	3.30532e-08
Solyc03g063380.3	8.40557	0.00924703		Solyc05g005080.3	0.398116	5.57979e-17		Solyc12g042400.1	10.6738	0.000214092		Solyc12g013850.2	0.398749	0.00577629
Solyc10g050770.1	8.4048	1.18e-08		Solyc03g114930.3	0.397956	2.67983e-27		Solyc02g089295.1	10.6602	0.0142338		Solyc05g054315.1	0.398419	1.95594e-14
Solyc03g110930.3	8.40225	2.33e-40		Solyc05g052030.1	0.397733	5.83062e-08		Solyc02g081880.3	10.6523	1.83e-115		Solyc11g065740.2	0.398332	8.13327e-30
Solyc04g007470.3	8.38527	1.93e-29		Solyc09g025310.4	0.397604	0.00106021		Solyc03g093890.3	10.6445	2.69e-05		Solyc05g006990.3	0.398319	1.30349e-09
Solyc09g011260.2	8.367	0.0318874		Solyc11g073250.2	0.397509	6.90294e-12		Solyc06g009900.3	10.6394	1.53e-06		Solyc01g059880.3	0.398125	1.74798e-19
Solyc01g056770.1	8.36651	1.08e-07		Solyc06g008760.1	0.397115	1.35409e-08		Solyc08g016380.1	10.6358	0.0153438		Solyc09g057950.3	0.398122	0.00117806
Solyc01g096010.4	8.36543	1.66e-54		Solyc09g075460.3	0.397019	8.32408e-21		Solyc02g065570.1	10.5731	2.54e-16		Solyc12g056850.2	0.397999	1.5627e-16
Solyc05g025513.1	8.36225	1.51e-32		Solyc02g071320.4	0.396983	1.44179e-25		Solyc07g045200.1	10.5516	7.37e-05		Solyc01g080810.3	0.397945	1.93212e-33
Solyc08g082110.4	8.35603	5.13e-12		Solyc04g005160.3	0.396934	1.22577e-07		Solyc03g119250.4	10.539	8.04e-07		Solyc09g075155.1	0.397934	2.98091e-17
Solyc10g085400.3	8.31575	3.51e-49		Solyc08g013730.3	0.396878	4.06771e-17		Solyc03g123780.4	10.5314	1.54e-32		Solyc11g068880.2	0.397609	4.13779e-05
Solyc01g101070.3	8.29407	2.43e-48		Solyc01g067900.3	0.396628	5.05832e-18		Solyc06g050790.3	10.473	2.6e-16		Solyc05g056590.4	0.39754	2.32823e-17
Solyc04g051390.2	8.29217	1.84e-11		Solyc03g120190.3	0.396588	0.0484238		Solyc11g006210.3	10.4424	5.78e-07		Solyc01g067660.3	0.397503	1.87718e-23
Solyc03g115290.3	8.285	0.000777196		Solyc08g008460.2	0.396563	5.32241e-12		Solyc01g065680.2	10.4315	3.7e-15		Solyc05g008370.2	0.397365	6.51931e-32
Solyc02g085830.4	8.28089	4.99e-09		Solyc04g078950.1	0.396539	1.39647e-10		Solyc01g067190.1	10.4241	0.019694		Solyc07g006030.4	0.397284	8.89149e-29
Solyc03g005670.3	8.26848	6.84e-05		Solyc05g050110.3	0.396431	9.73368e-15		Solyc03g114130.1	10.4031	2.83e-32		Solyc01g102980.3	0.397181	1.64704e-12
Solyc01g090040.3	8.2599	1.67e-06		Solyc03g006140.3	0.396366	1.31692e-18		Solyc07g053230.3	10.403	0.00115333		Solyc06g067940.4	0.397164	1.74821e-24
Solyc05g039990.4	8.2599	1.77e-13		Solyc07g063570.4	0.396169	4.83838e-12		Solyc03g118790.3	10.383	1.65e-11		Solyc07g062580.4	0.397132	3.97741e-23
Solyc05g039950.2	8.25445	0.000229877		Solyc10g080340.3	0.395849	1.93632e-07		Solyc04g079750.4	10.3688	3.28e-19		Solyc07g054210.3	0.397103	5.98622e-29
Solyc06g050800.4	8.23985	6.34e-18		Solyc03g097170.3	0.395316	8.49394e-05		Solyc10g051150.3	10.3629	0.0195107		Solyc12g056300.3	0.397047	6.62764e-12
Solyc01g108800.4	8.23567	4.08e-24		Solyc01g112120.4	0.395207	0.0309966		Solyc07g052740.3	10.3503	4.56e-44		Solyc03g114000.3	0.396883	0.000693399
Solyc09g065840.3	8.23044	3.28e-31		Solyc01g110160.4	0.395097	2.93794e-24		Solyc02g080950.3	10.3432	1.55e-20		Solyc02g080900.3	0.396878	1.32579e-05
Solyc10g008570.3	8.21333	7.84e-13		Solyc08g005880.4	0.395048	1.52339e-08		Solyc10g084125.1	10.3367	0.00398259		Solyc07g055260.3	0.396149	1.07476e-19
Solyc03g046390.1	8.20481	0.0336308		Solyc04g080180.1	0.395029	3.74334e-11		Solyc09g009450.2	10.3297	0.00150245		Solyc03g113300.4	0.396051	0.00254823
Solyc12g007300.1	8.20134	6.24e-17		Solyc03g112440.1	0.395004	0.00744579		Solyc11g150107.1	10.3212	1.91e-05		Solyc05g009530.3	0.395956	4.12825e-26
Solyc02g068870.3	8.19446	0.00530971		Solyc02g077420.3	0.394941	0.00179051		Solyc02g093380.1	10.3132	9.99e-07		Solyc03g097900.3	0.395854	2.1369e-36
Solyc08g007240.4	8.18406	1.37e-08		Solyc09g082860.3	0.394927	1.05534e-10		Solyc01g099370.3	10.3051	4.82e-64		Solyc06g007760.4	0.395826	1.15057e-40
Solyc12g017700.2	8.1692	0.0165546		Solyc12g088750.2	0.394863	2.10248e-12		Solyc03g123860.4	10.303	1.98e-46		Solyc03g097930.3	0.395772	0.0351882
Solyc04g015560.4	8.16739	8.5e-50		Solyc07g054180.4	0.394863	0.000194057		Solyc12g040700.1	10.2991	5.93e-06		Solyc12g008590.3	0.395663	6.42433e-31
Solyc09g097840.2	8.16452	4.68e-07		Solyc07g061990.3	0.394701	4.66891e-10		Solyc06g061280.3	10.2866	3.71e-11		Solyc08g059760.3	0.395576	4.79117e-19
Solyc01g066990.1	8.16215	0.00219738		Solyc09g074520.3	0.39457	2.00572e-29		Solyc01g100800.2	10.283	1.76e-07		Solyc03g078640.1	0.395516	1.81382e-18
Solyc02g082330.1	8.15731	0.00309937		Solyc04g077130.1	0.394538	3.32716e-09		Solyc06g076020.3	10.2759	3.97e-72		Solyc11g071870.2	0.395492	6.95459e-09
Solyc03g113600.4	8.14125	0.029671		Solyc07g045420.4	0.394526	1.27593e-10		Solyc03g031880.3	10.2566	2.6e-14		Solyc02g078670.3	0.39547	1.61682e-24
Solyc03g098240.3	8.12978	2.78e-25		Solyc04g077590.4	0.394312	1.0456e-13		Solyc06g054460.1	10.2557	3.96e-06		Solyc07g006200.3	0.395267	3.4769e-24
Solyc09g031510.1	8.12691	0.014027		Solyc07g066230.4	0.39419	0.00728432		Solyc11g005180.1	10.2278	0.00289596		Solyc09g092380.3	0.395088	8.3417e-41
Solyc03g120260.4	8.12486	9.39e-08		Solyc08g080680.4	0.394133	1.19499e-08		Solyc10g008090.1	10.2164	0.0300603		Solyc01g099520.3	0.395	3.76636e-17
Solyc03g006990.1	8.1198	9.33e-09		Solyc06g069380.4	0.393979	6.01459e-14		Solyc10g080220.2	10.1643	7.62e-07		Solyc02g062780.4	0.394696	1.57333e-07
Solyc10g085650.2	8.11605	0.00255818		Solyc06g009120.3	0.393977	1.1444e-11		Solyc01g100200.3	10.1485	1.84e-08		Solyc02g086370.4	0.394675	8.67946e-08
Solyc07g032470.1	8.11338	0.00141234		Solyc08g076690.3	0.393956	4.40724e-07		Solyc02g063210.1	10.1338	0.00179344		Solyc07g063130.4	0.394633	8.975e-18
Solyc10g054860.2	8.08081	3.39e-37		Solyc04g011900.4	0.393752	4.42652e-13		Solyc05g025513.1	10.1251	3.73e-48		Solyc04g025990.3	0.394629	1.96157e-39
Solyc06g052050.4	8.05848	0.000108588		Solyc07g062680.3	0.393654	4.84579e-15		Solyc08g082460.4	10.1211	0.0223154		Solyc01g079880.3	0.394535	6.26186e-15
Solyc01g007190.3	8.05122	2.81e-34		Solyc10g009340.1	0.39357	5.2124e-18		Solyc12g036390.2	10.1066	1.42e-22		Solyc12g056530.2	0.394438	2.38527e-27
Solyc04g072043.1	8.0359	0.0436793		Solyc02g063350.1	0.39343	5.3934e-07		Solyc08g081350.2	10.092	0.00526317		Solyc09g011840.1	0.394309	3.99541e-21
Solyc02g079380.2	8.02854	5.52e-12		Solyc09g007700.3	0.393304	4.97258e-17		Solyc03g150101.1	10.0773	0.0259851		Solyc02g085180.5.1	0.394266	5.84519e-07
Solyc10g053980.2	8.02692	0.041135		Solyc11g007920.1	0.393227	3.11567e-18		Solyc01g067460.3	10.0679	2.21e-05		Solyc09g010060.3	0.393995	2.69339e-07
Solyc10g019170.2	7.99467	0.000284926		Solyc02g083720.4	0.393023	0.000716249		Solyc04g076970.3	10.0634	2.03e-05		Solyc12g087980.3	0.393832	0.0117967
Solyc03g005330.1	7.97057	7.5e-07		Solyc01g108880.4	0.392994	0.000312672		Solyc02g084900.2	10.0392	8.3e-16		Solyc07g066020.2	0.393801	7.93444e-09
Solyc09g061340.1	7.96452	8.04e-30		Solyc04g080550.4	0.392988	6.63966e-06		Solyc01g108790.3	10.0342	7.96e-19		Solyc11g150146.1	0.393741	1.15504e-26
Solyc04g010250.3	7.95833	3.52e-09		Solyc01g094030.3	0.392977	1.99592e-19		Solyc12g089145.1	10.0032	0.00158737		Solyc03g093260.3	0.393694	2.51183e-08
Solyc04g009210.1	7.95121	1.41e-13		Solyc01g059880.3	0.392973	2.97096e-21		Solyc10g150109.1	10.0006	0.0241109		Solyc11g009050.3	0.393609	1.48603e-12
Solyc05g006800.2	7.94601	4.9e-15		Solyc02g071890.3	0.392592	3.12136e-26		Solyc02g070710.3	9.98246	2.71e-17		Solyc02g070770.3	0.393588	1.00868e-19
Solyc12g042570.2	7.94366	3.29e-13		Solyc04g080200.4	0.392378	1.31921e-05		Solyc04g074430.2	9.97619	3.3e-15		Solyc08g014280.3	0.393561	6.25455e-10
Solyc11g067220.2	7.90182	1.86e-08		Solyc08g081910.3	0.392093	3.50817e-27		Solyc02g086600.3	9.97179	9.7e-37		Solyc05g005930.3	0.393517	4.49234e-08
Solyc03g114130.1	7.88361	7.29e-17		Solyc02g080900.3	0.392082	4.16226e-06		Solyc03g033840.4	9.96619	6.32e-18		Solyc10g012050.3	0.393349	5.62515e-19
Solyc01g098480.3	7.87735	9.12e-07		Solyc10g006170.4	0.392037	1.44187e-08		Solyc05g047485.1	9.96126	0.0250667		Solyc10g008980.4	0.393263	4.49291e-36
Solyc04g025430.1	7.8726	2.12e-08		Solyc01g097650.3	0.391896	1.59169e-08		Solyc04g076720.3	9.94795	1.89e-11		Solyc07g063860.4	0.393144	3.4549e-08
Solyc11g007800.3	7.85139	3.57e-24		Solyc07g065970.1	0.39171	0.000490956		Solyc12g094650.3	9.94599	1.03e-06		Solyc09g075300.3	0.393066	4.89588e-09
Solyc10g055400.1	7.85084	6.99e-10		Solyc05g013690.4	0.391669	8.63395e-11		Solyc03g095770.3	9.93582	2.47e-37		Solyc09g091390.3	0.392979	1.00009e-05
Solyc07g017805.1	7.84439	0.0344793		Solyc02g080610.4	0.391476	7.57258e-06		Solyc09g005830.1	9.92823	0.0283054		Solyc06g048620.3	0.392841	7.14203e-10
Solyc10g051140.3	7.83532	8.5e-19		Solyc08g067250.4	0.391313	6.70552e-10		Solyc01g088490.3	9.91697	0.0446192		Solyc03g095810.3	0.392747	1.58946e-08
Solyc00g014850.1	7.82465	1.53e-07		Solyc12g008590.3	0.391309	1.51259e-22		Solyc09g042250.2	9.90366	3.15e-30		Solyc02g080640.4	0.392579	7.01758e-26
Solyc11g071830.2	7.80472	3.61e-73		Solyc03g033680.1	0.391301	0.034438		Solyc08g078510.3	9.89706	8.26e-88		Solyc01g099780.3	0.392289	6.27864e-10
Solyc09g008970.1	7.80342	5.43e-21		Solyc07g054820.4	0.391269	1.19242e-35		Solyc02g077880.3	9.88074	2.12e-07		Solyc10g006170.4	0.39218	5.10487e-14
Solyc02g091620.3	7.7933	0.000353596		Solyc12g096890.1	0.391244	0.0426887		Solyc07g055400.2	9.87642	3.79e-07		Solyc08g067480.4	0.392155	4.41325e-19
Solyc01g096170.4	7.78109	1.29e-07		Solyc02g092220.1	0.391211	3.05941e-06		Solyc06g008530.3	9.87599	6.38e-08		Solyc05g032660.4	0.391909	5.22513e-30
Solyc01g099250.3	7.7625	0.00340989		Solyc06g062765.1	0.391103	4.13491e-14		Solyc05g039990.4	9.8664	3.37e-14		Solyc07g009150.3	0.3918	6.32982e-32
Solyc03g113370.3	7.75546	1.24e-29		Solyc10g005260.3	0.390922	2.54755e-23		Solyc08g074250.3	9.84013	0.0201983		Solyc07g006520.3	0.391758	3.37552e-45
Solyc03g121640.3	7.75086	3.28e-27		Solyc04g053010.1	0.390754	0.000999887		Solyc09g059950.3	9.83985	1.79e-08		Solyc01g095470.3	0.391599	3.37395e-24
Solyc06g076350.3	7.74899	1.45e-17		Solyc09g064480.1	0.390601	7.26276e-15		Solyc10g078320.2	9.83534	3.93e-40		Solyc04g078700.3	0.39144	1.43695e-30
Solyc01g097720.1	7.74705	1.71e-05		Solyc02g081730.3	0.390466	3.10922e-22		Solyc02g031790.3	9.81423	0.000680208		Solyc06g068910.3	0.391417	4.17115e-09
Solyc09g150152.1	7.73542	3.4e-05		Solyc06g061070.3	0.390454	2.43701e-22		Solyc03g112780.1	9.80697	0.000159593		Solyc10g051377.1	0.391384	9.98203e-21
Solyc05g046280.3	7.72638	5.82e-10		Solyc01g005720.3	0.390355	8.16999e-08		Solyc08g007550.1	9.7993	2.22e-05		Solyc06g066290.3	0.391221	0.00185094
Solyc10g049570.3	7.72477	2.87e-09		Solyc08g075120.3	0.389739	3.54628e-25		Solyc11g005650.1	9.79409	7.27e-11		Solyc06g007350.4	0.391179	1.21243e-24
Solyc07g045353.1	7.7242	2.5e-08		Solyc09g065180.3	0.389677	6.64265e-30		Solyc03g082800.2	9.79081	0.000180696		Solyc09g015370.1	0.391097	2.64482e-07
Solyc07g055170.1	7.71473	9.91e-06		Solyc06g074730.4	0.389672	3.75933e-05		Solyc01g105810.4	9.78569	0.00679619		Solyc04g014370.4	0.391088	8.57682e-22
Solyc05g055010.4	7.71237	2.32e-51		Solyc10g006860.4	0.389474	1.60422e-08		Solyc11g027840.2	9.76648	6.62e-37		Solyc12g008490.2	0.391045	8.3064e-13
Solyc03g080030.4	7.71081	0.0130888		Solyc09g072990.3	0.38945	2.00596e-30		Solyc07g006890.1	9.73144	1.08e-44		Solyc08g008580.3	0.391003	0.0282472
Solyc01g107170.2	7.70924	3.55e-37		Solyc07g017250.4	0.389397	4.19346e-05		Solyc07g005850.3	9.72634	3.36e-09		Solyc02g085700.1	0.390834	6.59253e-23
Solyc06g073140.2	7.70641	0.00131105		Solyc04g050470.4	0.389311	1.23028e-17		Solyc10g083700.4	9.72536	0.0254531		Solyc02g087030.1	0.390741	3.46013e-05
Solyc05g054140.3	7.70356	3.6e-30		Solyc03g113970.4	0.389221	0.000113564		Solyc05g015480.3	9.69476	0.0313423		Solyc07g032380.4	0.390592	6.30408e-28
Solyc09g064940.2	7.70047	1.97e-60		Solyc12g010390.2	0.389129	9.75527e-14		Solyc09g007220.1	9.69052	0.00840937		Solyc01g057210.3	0.390549	5.2417e-28
Solyc04g079660.2	7.69034	0.000782725		Solyc08g082900.4	0.388805	1.54208e-09		Solyc11g007230.1	9.65896	1.22e-08		Solyc06g071790.3	0.390538	8.90074e-45
Solyc03g093120.5.1	7.6859	0.0475962		Solyc12g010130.1	0.388726	1.3121e-20		Solyc09g005560.4	9.64644	0.0102062		Solyc04g009370.4	0.390188	9.97747e-23
Solyc07g009443.1	7.67889	3.71e-07		Solyc02g087340.3	0.388667	8.95382e-24		Solyc03g007940.4	9.63121	0.00366462		Solyc06g019200.4	0.390097	1.66555e-23
Solyc03g121030.2	7.66865	4.82e-37		Solyc02g094570.3	0.388336	1.36857e-10		Solyc01g100230.3	9.62886	3.07e-74		Solyc04g016330.3	0.389919	2.18691e-08
Solyc03g083770.1	7.66028	7.69e-16		Solyc07g053480.4	0.388215	1.25407e-06		Solyc01g087580.3	9.62654	1.54e-06		Solyc12g005430.1	0.38989	0.00113967
Solyc03g118360.2	7.65675	6.69e-05		Solyc06g074780.1	0.388178	5.24078e-13		Solyc11g010220.2	9.62408	0.0211003		Solyc10g086570.3	0.389863	1.55995e-16
Solyc09g074560.3	7.65476	1.58e-53		Solyc01g092950.3	0.388157	4.40612e-13		Solyc11g010260.3	9.59715	1.98e-08		Solyc05g010680.2	0.389839	0.000347106
Solyc08g080010.1	7.6429	2.02e-11		Solyc10g005960.1	0.387971	2.49076e-13		Solyc05g008220.4	9.58962	0.00795042		Solyc06g068390.1	0.389794	0.00236372
Solyc01g099640.4	7.62722	2.81e-15		Solyc06g060675.1	0.387311	5.24004e-05		Solyc06g065120.1	9.55614	0.000752248		Solyc09g025270.3	0.389665	3.0381e-30
Solyc05g008330.3	7.62588	1.16e-15		Solyc03g082620.4	0.387255	5.16104e-11		Solyc08g028780.1	9.5518	0.000116169		Solyc02g092420.4	0.389658	0.000118206
Solyc10g047300.2	7.61966	8.6e-35		Solyc05g008300.3	0.38685	2.12368e-06		Solyc11g018715.1	9.55042	0.0115864		Solyc02g077990.3	0.389611	5.9836e-44
Solyc01g081230.2	7.60802	2.86e-08		Solyc01g102370.4	0.386692	1.30223e-09		Solyc07g042430.1	9.54513	5.25e-05		Solyc06g048730.3	0.389593	2.22452e-42
Solyc10g008470.3	7.60093	0.000723842		Solyc03g070440.4	0.386567	0.00109688		Solyc06g083700.4	9.53351	1.61e-14		Solyc02g087440.4	0.389517	0.0151813
Solyc05g006910.4	7.5933	1.09e-40		Solyc11g022590.1	0.386507	7.71731e-25		Solyc02g076980.5.1	9.52879	0.000132483		Solyc06g068480.3	0.389509	2.77624e-38
Solyc03g117960.4	7.58374	4.03e-27		Solyc11g069800.1	0.386477	6.47958e-13		Solyc03g112980.1	9.5232	8.82e-06		Solyc06g071030.3	0.389444	1.8855e-21
Solyc10g008400.1	7.56716	2.08e-21		Solyc01g007800.3	0.38599	2.70568e-05		Solyc02g062550.3	9.51818	4.53e-08		Solyc01g097020.4	0.389442	1.2978e-14
Solyc11g017310.3	7.56287	0.000391101		Solyc04g078190.4	0.385901	7.26175e-17		Solyc01g057707.1	9.512	1.38e-30		Solyc08g082755.1	0.389346	2.31809e-14
Solyc07g008760.4	7.54998	7.29e-22		Solyc11g005800.2	0.38583	0.00274652		Solyc06g064600.1	9.51047	3.41e-10		Solyc06g074540.4	0.389244	0.000973694
Solyc04g051020.2	7.54577	0.000162509		Solyc07g025380.3	0.385704	0.000448763		Solyc10g085010.3	9.4826	0.00112508		Solyc09g075960.1	0.388819	5.39428e-06
Solyc11g006220.2	7.54556	1.37e-05		Solyc12g056850.2	0.385525	2.98947e-15		Solyc01g086975.1	9.4761	0.000684284		Solyc01g073660.3	0.388741	1.01068e-18
Solyc03g096830.4	7.54329	3.08e-22		Solyc04g015850.3	0.385498	1.44053e-25		Solyc12g019055.1	9.47427	1.08e-06		Solyc06g054070.3	0.388673	0.000592855
Solyc03g025125.1	7.54147	4.47e-06		Solyc09g009260.3	0.385469	1.71346e-11		Solyc09g150130.1	9.46099	0.0248796		Solyc01g096880.4	0.3886	5.82455e-17
Solyc09g090690.4	7.54056	2.29e-13		Solyc10g083510.2	0.385182	0.00670017		Solyc06g150138.1	9.46059	3.22e-48		Solyc12g017450.2	0.388472	3.03867e-18
Solyc02g091640.3	7.53957	6.95e-73		Solyc08g077400.3	0.385098	0.00609605		Solyc03g112230.4	9.45487	1.11e-212		Solyc03g097190.3	0.388444	7.27945e-33
Solyc06g059740.4	7.52805	0.000618861		Solyc03g095490.3	0.385033	8.26035e-12		Solyc12g010570.1	9.45361	8.48e-19		Solyc07g062130.3	0.388409	7.21687e-17
Solyc03g025260.1	7.4907	1.52e-11		Solyc01g080280.3	0.384926	3.95196e-28		Solyc09g091660.3	9.44764	2.45e-08		Solyc04g081790.3	0.388279	8.12327e-06
Solyc02g062550.3	7.49056	1.09e-05		Solyc02g087760.3	0.384808	1.57152e-17		Solyc06g034077.1	9.4317	2.33e-20		Solyc04g074950.3	0.388122	9.15188e-05
Solyc01g067895.1	7.48381	6.8e-06		Solyc06g072230.1	0.384612	4.79603e-10		Solyc03g117570.3	9.42858	4.13e-19		Solyc03g120660.4	0.388004	0.0084968
Solyc02g030500.1	7.47615	0.0473806		Solyc08g007570.4	0.384456	9.44813e-06		Solyc02g030260.2	9.42578	0.00639567		Solyc12g056350.2	0.387844	2.25398e-19
Solyc09g075840.4	7.4514	0.00274802		Solyc01g090440.2	0.384338	9.62675e-12		Solyc01g090680.3	9.41025	1.37e-68		Solyc08g074270.4	0.387807	4.78857e-17
Solyc09g014450.4	7.43072	2e-45		Solyc02g083860.3	0.384322	1.06748e-12		Solyc06g066380.1	9.39678	9.66e-23		Solyc06g075660.4	0.387699	2.20292e-07
Solyc09g090400.4	7.43062	7.16e-13		Solyc11g065740.2	0.384013	5.00647e-14		Solyc02g083050.1	9.3901	0.00200076		Solyc09g061860.4	0.387588	4.32935e-35
Solyc03g122100.3	7.42555	2.81e-05		Solyc06g083070.3	0.383984	2.93123e-27		Solyc05g014170.2	9.38102	0.0228313		Solyc04g080230.3	0.387436	1.49759e-19
Solyc07g054370.3	7.42206	1.45e-18		Solyc02g082060.2	0.383935	1.3007e-06		Solyc03g150118.1	9.38054	1.07e-10		Solyc04g078195.1	0.387409	8.68312e-09
Solyc03g115300.2	7.40923	0.00282655		Solyc07g032380.4	0.383713	2.01228e-17		Solyc06g076960.2	9.36688	3.83e-23		Solyc12g008630.2	0.387407	6.93813e-34
Solyc03g122350.3	7.39688	1.8e-37		Solyc05g007830.3	0.383574	1.08795e-13		Solyc04g064890.3	9.34643	0.03727		Solyc10g007780.3	0.387338	7.1838e-06
Solyc10g084880.3	7.39631	1.72e-07		Solyc01g079140.2	0.383547	0.0314114		Solyc08g068600.3	9.34543	3.52e-06		Solyc02g070580.1	0.387272	2.32573e-19
Solyc08g036507.1	7.39012	1.18e-14		Solyc07g045440.1	0.383493	7.77358e-17		Solyc12g036810.3	9.32211	2.96e-10		Solyc10g074540.1	0.386713	3.1816e-15
Solyc03g063640.1	7.38728	0.014409		Solyc12g098960.2	0.383478	1.76854e-12		Solyc04g082810.4	9.30083	0.000839578		Solyc01g109260.3	0.386661	1.51507e-23
Solyc02g088310.1	7.3722	0.00150038		Solyc05g012680.3	0.383424	1.74549e-05		Solyc04g076730.1	9.27145	0.0326025		Solyc09g075230.1	0.386547	2.30958e-09
Solyc03g116540.1	7.36069	4.93e-11		Solyc01g108630.3	0.383401	8.16765e-23		Solyc12g098810.2	9.26436	3.01e-52		Solyc03g114340.3	0.386301	5.84526e-41
Solyc07g005305.1	7.35469	1.12e-18		Solyc10g045380.2	0.383371	6.86775e-13		Solyc08g005690.1	9.25325	5.83e-24		Solyc06g066010.3	0.386283	9.10917e-15
Solyc01g108640.1	7.35165	4.3e-07		Solyc03g083100.3	0.383271	1.01799e-18		Solyc10g075110.2	9.24687	7.96e-57		Solyc12g044410.2	0.38626	6.93635e-22
Solyc08g023640.1	7.34927	7.68e-09		Solyc04g082660.2	0.383247	3.092e-22		Solyc04g077755.1	9.23026	0.0065922		Solyc11g065000.2	0.38603	1.18747e-30
Solyc11g042710.3	7.34679	3.36e-08		Solyc05g012000.3	0.383088	0.0213656		Solyc08g068770.3	9.22532	6.41e-25		Solyc09g092340.4	0.385944	0.00071798
Solyc12g017575.1	7.34157	2.27e-10		Solyc02g070450.2	0.38305	0.00673556		Solyc08g078720.3	9.21874	1.63e-39		Solyc06g009335.1	0.385863	0.00628922
Solyc01g108550.1	7.34015	0.0017204		Solyc05g014540.3	0.382894	2.39486e-05		Solyc02g081560.1	9.20531	2.33e-17		Solyc02g092570.1	0.385766	1.03407e-06
Solyc09g074840.4	7.32412	5.25e-10		Solyc12g088010.2	0.382852	0.0107724		Solyc01g066560.3	9.19854	4.77e-14		Solyc07g066230.4	0.385462	0.0192176
Solyc01g091160.4	7.31861	3.02e-37		Solyc08g080360.3	0.382798	8.52045e-20		Solyc06g068190.2	9.19813	0.0022228		Solyc06g083820.3	0.385363	1.00091e-23
Solyc10g078350.2	7.31173	0.000590054		Solyc01g080900.4	0.382711	0.0123582		Solyc08g007460.3	9.19231	1.32e-05		Solyc04g009020.4	0.384456	3.44502e-33
Solyc04g079330.2	7.29773	9.74e-06		Solyc12g042460.2	0.382432	0.0194832		Solyc03g043895.1	9.18897	0.0109318		Solyc06g061180.2	0.384393	2.36722e-16
Solyc12g014090.2	7.28696	3.24e-17		Solyc12g056220.2	0.382406	2.24277e-16		Solyc12g150108.1	9.17745	4.5e-05		Solyc03g115380.3	0.384331	0.000607446
Solyc08g015820.1	7.28493	1.18e-11		Solyc05g054480.3	0.382375	8.4539e-08		Solyc03g098780.2	9.16516	1.44e-99		Solyc09g015360.4	0.38429	7.23792e-25
Solyc02g068760.4	7.27302	2.03e-98		Solyc04g051580.4	0.382265	8.55791e-19		Solyc04g006970.4	9.15532	6.41e-32		Solyc05g008580.3	0.384103	1.0101e-16
Solyc06g007600.3	7.2711	0.00014		Solyc02g088450.4	0.382178	0.00754089		Solyc01g150174.1	9.14788	2.73e-09		Solyc05g053320.1	0.383863	0.00205609
Solyc01g020495.1	7.25273	7.95e-10		Solyc11g066590.2	0.38213	1.86154e-10		Solyc04g025530.3	9.13409	0.00183702		Solyc01g060240.4	0.383831	6.34635e-16
Solyc10g045310.2	7.24906	1.96e-78		Solyc07g039190.4	0.38189	1.70785e-21		Solyc01g095600.4	9.11082	7.77e-15		Solyc02g070790.3	0.383771	5.79061e-19
Solyc06g043070.4	7.23633	6.27e-20		Solyc03g120810.4	0.381602	7.51867e-16		Solyc06g072080.3	9.10739	3.02e-12		Solyc08g007540.3	0.383752	1.91659e-07
Solyc03g093890.3	7.21313	0.000591967		Solyc11g005420.3	0.381554	1.28115e-08		Solyc04g080120.1	9.09643	2.34e-12		Solyc03g119280.3	0.383663	8.88319e-32
Solyc11g007710.2	7.2004	1.06e-20		Solyc07g042830.4	0.381538	2.52842e-09		Solyc12g007290.1	9.08786	0.00206963		Solyc03g114840.3	0.38357	0.03723
Solyc10g080020.3	7.20023	7.16e-48		Solyc08g006070.4	0.381469	5.41149e-11		Solyc04g076680.2	9.03751	0.000112468		Solyc10g005200.3	0.383553	5.3882e-22
Solyc12g100150.2	7.19087	0.00236968		Solyc04g082140.3	0.381386	3.60758e-09		Solyc09g092720.3	9.00221	6.92e-54		Solyc01g105460.4	0.383358	2.63095e-28
Solyc08g074260.3	7.18219	3.96e-06		Solyc02g032100.4	0.381238	9.23689e-06		Solyc01g005470.3	8.97651	3.4e-15		Solyc07g042900.4	0.383228	5.3755e-22
Solyc01g011080.3	7.16488	3.9e-09		Solyc07g007060.3	0.381171	1.31841e-14		Solyc07g007250.4	8.9394	2.23e-44		Solyc06g082970.3	0.383001	4.14833e-31
Solyc10g039383.1	7.16057	4.16e-10		Solyc04g008830.1	0.381113	3.1985e-07		Solyc04g071990.3	8.93694	8.67e-77		Solyc02g087860.3	0.382865	8.61636e-09
Solyc06g150101.1	7.1496	4.52e-06		Solyc07g025520.3	0.381035	2.57992e-17		Solyc08g061570.3	8.93336	1.61e-07		Solyc05g005810.4	0.382755	0.000178188
Solyc06g054090.2	7.14417	2.63e-13		Solyc01g097770.4	0.381019	1.022e-20		Solyc08g068690.1	8.92429	4.98e-06		Solyc02g088180.3	0.382347	2.9665e-05
Solyc07g045500.1	7.14123	0.00781182		Solyc10g076790.2	0.380774	7.39537e-05		Solyc10g054480.3	8.91101	3.06e-23		Solyc05g052710.3	0.382179	1.78869e-34
Solyc01g088320.2	7.13725	0.00473854		Solyc10g050430.1	0.380732	7.02517e-07		Solyc08g075820.4	8.90829	2.27e-17		Solyc09g009530.4	0.381892	2.60707e-07
Solyc01g008510.3	7.11826	9.07e-38		Solyc11g018710.1	0.380692	0.00371754		Solyc11g010910.3	8.90034	4.76e-13		Solyc01g100770.2	0.381837	7.87704e-29
Solyc08g077140.1	7.11683	1.56e-80		Solyc12g011170.3	0.380634	0.000955242		Solyc06g075320.3	8.89373	0.00127735		Solyc08g075370.3	0.381782	2.80891e-29
Solyc06g076960.2	7.11617	4.19e-16		Solyc09g089640.2	0.380614	2.56678e-10		Solyc01g102470.2	8.87004	2.82e-26		Solyc02g094570.3	0.381692	1.17901e-08
Solyc03g119485.1	7.10795	0.0342916		Solyc02g067680.1	0.380436	0.00171198		Solyc06g060870.1	8.85838	0.0160144		Solyc01g107330.4	0.381691	1.98865e-29
Solyc01g091590.3	7.09939	4.01e-05		Solyc09g091960.3	0.380398	8.8884e-07		Solyc08g065870.4	8.85627	9.04e-55		Solyc11g069097.1	0.381367	1.1072e-32
Solyc05g007640.3	7.0857	0.000114591		Solyc10g054010.1	0.380389	2.55247e-07		Solyc06g005740.3	8.85094	0.00950816		Solyc03g121730.3	0.381224	7.65296e-27
Solyc09g010600.1	7.06021	2.12e-06		Solyc05g024190.3	0.380388	0.0235817		Solyc04g049640.3	8.83619	0.0287657		Solyc12g098500.2	0.381158	2.01404e-09
Solyc09g057760.4	7.05413	1.89e-10		Solyc04g050990.3	0.380187	3.18884e-07		Solyc03g044797.1	8.81759	0.0100653		Solyc08g083220.1	0.38095	0.000465707
Solyc03g116460.4	7.05176	3.27e-21		Solyc10g083440.2	0.380181	1.64077e-10		Solyc01g102640.2	8.78617	3.04e-11		Solyc10g084840.2	0.380772	1.5847e-07
Solyc06g083710.3	7.04654	5.72e-14		Solyc02g089610.2	0.380105	8.36655e-12		Solyc10g007300.2	8.77505	1.12e-17		Solyc02g094490.4	0.380547	1.58927e-19
Solyc01g099230.3	7.04089	1.41e-25		Solyc10g074950.2	0.380097	0.000377391		Solyc08g080660.1	8.76921	0.0343932		Solyc11g062100.1	0.380423	9.50149e-10
Solyc02g090060.1	7.03851	2.23e-14		Solyc07g007800.3	0.37984	2.8255e-16		Solyc09g097960.3	8.75143	2.31e-10		Solyc08g078800.1	0.380373	1.66914e-14
Solyc08g075820.4	7.0298	1.2e-13		Solyc05g009700.4	0.379758	0.00257164		Solyc10g008230.3	8.74385	9.74e-13		Solyc02g078810.4	0.380091	5.77455e-07
Solyc11g045290.1	7.02804	3.56e-09		Solyc06g072730.4	0.379439	0.000447848		Solyc10g076480.2	8.72717	0.0123076		Solyc02g024070.3	0.379968	1.43737e-12
Solyc10g081480.2	7.01688	2.83e-81		Solyc11g065490.2	0.379351	2.59878e-20		Solyc09g018550.1	8.71508	1.46e-06		Solyc05g009990.4	0.379966	1.81818e-10
Solyc01g020343.1	6.99196	0.00758782		Solyc12g095770.2	0.379326	3.30737e-13		Solyc10g047300.2	8.71268	5.2e-30		Solyc07g065430.2	0.379877	0.0171376
Solyc03g043940.4	6.99089	9.43e-09		Solyc04g076480.3	0.379306	3.36161e-10		Solyc01g057527.1	8.686	4.55e-05		Solyc01g103350.3	0.379636	2.85184e-16
Solyc04g078670.3	6.98165	1.01e-13		Solyc05g026240.3	0.379179	1.40629e-11		Solyc10g084170.1	8.6821	1.36e-15		Solyc09g009260.3	0.379499	2.69897e-14
Solyc04g071990.3	6.97533	5.95e-33		Solyc12g010840.2	0.379176	1.40862e-37		Solyc03g121640.3	8.68131	3.44e-75		Solyc11g010240.3	0.379467	2.97694e-26
Solyc09g064810.4	6.95612	1.58e-06		Solyc01g096250.2	0.379123	2.40628e-05		Solyc05g006800.2	8.67738	1.61e-24		Solyc07g040950.3	0.379326	9.10739e-26
Solyc04g076260.2	6.95456	4.54e-12		Solyc11g033283.1	0.379055	8.82545e-16		Solyc07g017590.1	8.67071	2.16e-08		Solyc08g066750.3	0.379272	1.75221e-09
Solyc03g122110.1	6.93865	7.53e-06		Solyc12g049210.1	0.379011	0.0124954		Solyc02g089790.4	8.66696	9.88e-10		Solyc08g082900.4	0.379165	1.50286e-11
Solyc06g036420.3	6.92044	0.0129607		Solyc07g064410.1	0.378949	4.1311e-09		Solyc09g075950.1	8.66548	6.4e-30		Solyc07g006855.2	0.379104	1.09422e-11
Solyc01g109010.3	6.91077	4.27e-08		Solyc10g006640.3	0.378883	0.000174947		Solyc01g080020.2	8.6379	6.98e-28		Solyc05g054430.4	0.379061	0.0030025
Solyc01g100200.3	6.90299	9.31e-27		Solyc02g077980.3	0.378865	0.00125609		Solyc04g078280.3	8.62544	0.00266826		Solyc01g067750.3	0.378961	1.20281e-34
Solyc01g049880.3	6.88891	1.14e-05		Solyc12g100160.3	0.378844	2.90572e-19		Solyc01g060200.3	8.62199	0.0131281		Solyc07g064230.4	0.378925	0.000234788
Solyc08g075740.1	6.86151	3.46e-31		Solyc12g099860.2	0.378754	0.00188331		Solyc10g007940.1	8.5875	1.45e-07		Solyc12g095870.3	0.378768	0.0183295
Solyc09g055940.3	6.83697	1.4e-87		Solyc05g055790.4	0.378713	2.79061e-15		Solyc02g078150.4	8.56978	2.52e-14		Solyc08g080090.3	0.378747	6.97799e-13
Solyc01g107440.2	6.82185	1.09e-06		Solyc12g005840.2	0.378581	0.000644961		Solyc07g055530.3	8.55391	7.77e-16		Solyc03g123500.4	0.378575	1.08926e-26
Solyc04g077755.1	6.81879	0.00857877		Solyc01g009240.4	0.378508	0.0119703		Solyc04g072170.1	8.55144	8.44e-07		Solyc08g066810.3	0.378396	0.0011211
Solyc05g150146.1	6.81743	0.000125681		Solyc08g066350.2	0.378489	0.00402714		Solyc03g045110.3	8.53277	4.17e-08		Solyc01g006100.4	0.378392	0.000279145
Solyc07g005870.3	6.8114	5.05e-22		Solyc03g098000.3	0.378332	7.17464e-10		Solyc12g013590.2	8.52445	0.0191401		Solyc09g005260.4	0.378348	3.89492e-16
Solyc05g018850.1	6.80587	0.000225601		Solyc01g100870.3	0.378316	3.42538e-14		Solyc11g007710.2	8.5032	9.14e-18		Solyc04g078930.4	0.378302	0.0168637
Solyc01g110686.1	6.80277	0.00170521		Solyc04g009820.3	0.378184	4.7742e-05		Solyc07g054340.1	8.50253	1.07e-09		Solyc03g112630.3	0.378177	5.79242e-08
Solyc03g044630.2	6.79833	1.27e-26		Solyc11g008630.3	0.378145	7.8135e-15		Solyc01g107820.2	8.49805	1.75e-92		Solyc07g056540.3	0.378089	6.83065e-34
Solyc07g026740.1	6.78323	0.00138675		Solyc02g021590.3	0.377878	2.09024e-18		Solyc03g098420.3	8.49798	4.21e-14		Solyc05g055960.1	0.378019	0.0223239
Solyc09g059390.2	6.7648	0.000391404		Solyc09g097900.3	0.377817	1.31006e-14		Solyc02g069800.1	8.49784	1.81e-06		Solyc07g064040.3	0.377919	7.53312e-34
Solyc08g067610.3	6.76259	0.000236315		Solyc12g087980.3	0.377782	0.00177694		Solyc01g099000.1	8.49761	3.23e-10		Solyc12g017850.2	0.377821	0.0144972
Solyc08g082480.3	6.75779	3.86e-33		Solyc01g010270.3	0.377662	3.34156e-09		Solyc11g005660.2	8.48729	1.07e-10		Solyc12g099820.1	0.377756	0.0175885
Solyc05g053960.3	6.75757	1.06e-21		Solyc10g009365.1	0.377613	0.00199894		Solyc01g006200.3	8.47025	2.14e-56		Solyc04g078850.4	0.377697	2.83297e-22
Solyc07g017660.3	6.74651	1.25e-06		Solyc12g008380.1	0.377516	1.03535e-10		Solyc10g078860.2	8.43935	2.89e-53		Solyc05g005180.3	0.377682	1.44027e-24
Solyc07g017590.1	6.74645	4.34e-09		Solyc04g081260.3	0.377407	2.2861e-17		Solyc02g084830.4	8.43702	1e-17		Solyc06g007540.3	0.377608	2.45354e-27
Solyc12g010710.1	6.74399	0.0214388		Solyc01g109650.3	0.377402	2.74186e-11		Solyc00g500358.1	8.42566	0.0417716		Solyc01g010270.3	0.377538	1.88319e-12
Solyc03g120990.3	6.72519	1.89e-07		Solyc05g008080.3	0.37731	0.000926597		Solyc04g076550.3	8.41545	2.27e-09		Solyc03g033590.1	0.377537	1.30945e-08
Solyc02g089790.4	6.7202	9.88e-11		Solyc08g067240.4	0.377164	4.7929e-14		Solyc03g098400.2	8.41173	0.049452		Solyc01g079480.3	0.37734	2.76961e-29
Solyc01g065840.4	6.71712	3.18e-34		Solyc07g018010.3	0.377108	6.43851e-11		Solyc08g006150.3	8.40977	2.6e-134		Solyc01g086950.4	0.377244	6.79284e-18
Solyc01g014250.2	6.71543	4.13e-18		Solyc07g024070.3	0.376924	0.000493099		Solyc02g078350.3	8.4091	7.52e-09		Solyc06g071100.4	0.377239	1.41482e-39
Solyc12g036810.3	6.70415	5.77e-09		Solyc07g053950.1	0.376888	0.000169188		Solyc01g094220.3	8.40843	8.06e-82		Solyc01g111310.3	0.377159	6.66765e-06
Solyc10g006710.4	6.70341	0.000963246		Solyc09g057630.3	0.376866	7.35952e-07		Solyc04g074530.3	8.39614	1.73e-25		Solyc06g007110.3	0.377073	6.65957e-31
Solyc12g089145.1	6.68327	0.00730036		Solyc10g009290.1	0.376821	8.14838e-09		Solyc06g050810.3	8.38175	0.000874163		Solyc12g015860.2	0.377004	1.27362e-21
Solyc11g068700.2	6.67909	0.00337834		Solyc07g006600.1	0.376789	4.765e-05		Solyc09g075820.3	8.36825	0.00107935		Solyc11g008080.3	0.37694	0.000468816
Solyc03g083260.1	6.66516	4.73e-06		Solyc01g098740.4	0.376788	1.08874e-11		Solyc03g116480.1	8.36089	0.000113422		Solyc06g064450.3	0.376926	1.0513e-20
Solyc12g099850.1	6.6638	4.55e-23		Solyc01g089850.4	0.376559	1.39218e-05		Solyc09g010070.1	8.35863	0.0015777		Solyc12g098225.1	0.376718	1.24244e-08
Solyc03g116970.3	6.66321	0.00137122		Solyc04g070960.3	0.376492	0.0182453		Solyc03g081190.2	8.35807	0.00183986		Solyc03g112360.1	0.376443	1.03576e-41
Solyc11g008540.3	6.6536	3.2e-93		Solyc09g098530.4	0.376427	1.42864e-21		Solyc01g094600.2	8.35526	2.07e-07		Solyc03g033370.3	0.376392	0.00124427
Solyc07g017820.3	6.6423	0.0367689		Solyc03g121080.3	0.376396	0.00236618		Solyc01g102650.2	8.34633	1.57e-12		Solyc06g072017.1	0.376381	0.0011362
Solyc11g010910.3	6.64012	2.73e-10		Solyc08g082070.3	0.375949	3.15591e-05		Solyc12g006260.1	8.34122	1.64e-28		Solyc05g005700.4	0.376363	0.000995992
Solyc12g014470.2	6.63191	2.68e-27		Solyc05g054490.3	0.37581	7.63314e-13		Solyc06g054220.2	8.32197	1.49e-30		Solyc11g007880.1	0.376353	0.045505
Solyc05g010470.4	6.62533	1.63e-35		Solyc02g093400.3	0.37579	0.0104784		Solyc08g005320.3	8.31294	4.6e-07		Solyc06g082980.3	0.37631	1.09652e-24
Solyc04g072260.3	6.62182	9.98e-33		Solyc10g086640.3	0.375789	9.4824e-09		Solyc09g057760.4	8.30432	1.74e-12		Solyc10g084520.1	0.376224	0.000153745
Solyc07g055530.3	6.60396	5.72e-14		Solyc09g072710.4	0.375669	7.17656e-14		Solyc09g150140.1	8.28784	0.0139733		Solyc01g008220.3	0.376133	0.00737143
Solyc08g065870.4	6.59639	2.3e-43		Solyc01g009500.4	0.375522	7.96936e-19		Solyc02g014030.3	8.28192	0.00329365		Solyc01g090710.3	0.375925	0.000580732
Solyc02g085460.1	6.59537	8.38e-09		Solyc04g050790.3	0.375396	0.00717374		Solyc01g105190.4	8.26193	0.0282997		Solyc04g074700.4	0.37584	1.05454e-12
Solyc09g008300.2	6.58345	3.39e-11		Solyc10g051373.1	0.375332	5.72677e-09		Solyc05g051760.2	8.24697	0.0131673		Solyc07g006310.1	0.375529	0.00468516
Solyc01g079320.4	6.57576	1.35e-15		Solyc06g065690.3	0.375251	3.09907e-21		Solyc04g078860.4	8.2402	6.12e-12		Solyc11g067060.3	0.375301	1.92644e-21
Solyc11g040085.1	6.56276	0.000736267		Solyc01g079100.3	0.375179	0.0349402		Solyc02g077040.4	8.23582	8.46e-08		Solyc04g077440.4	0.375241	1.39584e-43
Solyc07g052740.3	6.56121	4.47e-32		Solyc03g005620.4	0.375003	0.000397643		Solyc01g098320.4	8.22874	2.83e-26		Solyc01g110100.4	0.375177	1.01689e-05
Solyc09g010320.3	6.55506	6.88e-15		Solyc03g005000.4	0.374838	1.77179e-09		Solyc05g010780.1	8.22616	1.54e-12		Solyc04g008570.4	0.375045	7.89421e-24
Solyc01g111870.3	6.54772	4.39e-22		Solyc12g088650.2	0.374564	5.83335e-07		Solyc10g081480.2	8.1939	4.97e-121		Solyc02g092540.2	0.374961	5.67866e-06
Solyc11g044520.1	6.54524	0.0353766		Solyc02g065280.3	0.374545	7.95957e-10		Solyc02g087610.1	8.19076	8.6e-10		Solyc05g055740.4	0.374844	1.35377e-14
Solyc08g078770.1	6.54508	0.0316821		Solyc06g075370.3	0.374453	2.93614e-09		Solyc09g150132.1	8.18465	5.6e-05		Solyc12g013650.2	0.374783	1.39279e-11
Solyc08g005390.1	6.53242	3.25e-21		Solyc02g078480.3	0.374425	4.73953e-25		Solyc07g007130.1	8.18354	5.37e-29		Solyc03g119740.3	0.374782	9.22915e-25
Solyc00g021640.2	6.53176	9.96e-11		Solyc04g076090.3	0.374296	7.61334e-24		Solyc05g008130.4	8.17698	7.97e-23		Solyc03g095860.3	0.374646	9.0083e-17
Solyc09g005990.4	6.52703	1.76e-06		Solyc05g049990.4	0.374134	6.83347e-10		Solyc09g092420.2	8.17476	5.98e-06		Solyc07g062220.3	0.374581	0.000105604
Solyc06g009900.3	6.52575	0.000264577		Solyc06g069000.3	0.373875	6.97402e-12		Solyc03g007930.4	8.16983	0.00256607		Solyc02g065430.1	0.374236	0.0165156
Solyc06g050303.1	6.52367	0.000825346		Solyc07g009130.4	0.373758	2.30239e-12		Solyc05g008020.4	8.16534	5.84e-09		Solyc09g025310.4	0.37412	0.0012181
Solyc02g091630.1	6.50793	6.26e-05		Solyc01g088300.3	0.373737	6.43601e-06		Solyc04g064870.3	8.1597	2.62e-06		Solyc03g096900.4	0.374113	1.36689e-30
Solyc02g085615.1	6.50739	8.55e-10		Solyc03g121720.2	0.373583	2.73846e-22		Solyc02g150145.1	8.15604	0.00109558		Solyc02g071700.3	0.374092	5.2622e-08
Solyc09g084480.3	6.50698	1.86e-16		Solyc03g083620.1	0.373548	7.14263e-19		Solyc08g015750.3	8.15589	0.00767609		Solyc06g069300.1	0.37396	0.00181731
Solyc03g094070.4	6.49398	1.69e-06		Solyc06g074530.1	0.373497	1.99701e-11		Solyc08g067960.3	8.14802	2.33e-104		Solyc02g089030.1	0.373908	0.00751268
Solyc10g051010.3	6.48746	8.59e-13		Solyc09g061890.3	0.373243	5.55396e-07		Solyc04g056425.1	8.14548	3.4e-12		Solyc04g026030.3	0.373817	1.28439e-20
Solyc01g006200.3	6.47979	4.71e-35		Solyc10g011770.4	0.373234	4.27386e-38		Solyc04g082150.1	8.13887	0.00412559		Solyc01g111120.4	0.373785	1.32734e-33
Solyc09g010390.2	6.47376	3.39e-15		Solyc10g083670.3	0.373141	7.2192e-11		Solyc03g118980.2	8.13454	5.9e-10		Solyc11g042820.2	0.373657	0.00040423
Solyc05g054960.4	6.46094	2.89e-61		Solyc02g088560.4	0.373068	1.32963e-19		Solyc02g070750.1	8.12271	0.000178048		Solyc02g087240.4	0.373585	2.22748e-30
Solyc04g051480.1	6.44494	1.72e-07		Solyc01g028803.1	0.373057	1.00427e-13		Solyc01g081000.3	8.09651	4.5e-05		Solyc05g015780.1	0.373423	7.15216e-09
Solyc03g007880.3	6.44432	0.00855718		Solyc02g070920.3	0.372951	0.00686021		Solyc04g074440.1	8.07508	1.54e-23		Solyc04g080290.3	0.373357	9.75106e-21
Solyc11g013090.2	6.44086	2.49e-11		Solyc07g049580.3	0.372845	1.15631e-08		Solyc10g024420.3	8.06991	0.000143005		Solyc02g089780.3	0.373335	0.00148921
Solyc12g036390.2	6.44082	3.99e-21		Solyc03g110980.4	0.372766	0.0078553		Solyc01g105610.1	8.04757	0.0460918		Solyc02g065010.1	0.373282	0.0113166
Solyc03g118980.2	6.43712	6.34e-07		Solyc03g080060.1	0.37272	2.8397e-18		Solyc09g092240.3	8.03644	1.51e-76		Solyc05g013960.3	0.373251	5.03164e-21
Solyc12g010420.1	6.43394	0.00351701		Solyc06g076640.3	0.372308	9.25049e-16		Solyc11g071960.2	8.03072	3.95e-24		Solyc08g082070.3	0.373241	1.97094e-05
Solyc02g078510.4	6.4323	1.65e-07		Solyc01g110960.4	0.372179	8.08156e-17		Solyc03g118230.3	8.01879	2.6e-06		Solyc01g111170.3	0.37297	7.76544e-37
Solyc01g014620.1	6.42884	8.54e-06		Solyc03g112920.1	0.371951	0.00310086		Solyc11g065250.1	8.00513	1.28e-16		Solyc03g025230.3	0.372963	4.11817e-09
Solyc11g020260.3	6.42244	0.00391656		Solyc11g069590.2	0.37184	3.40845e-07		Solyc10g008220.4	7.99834	1.71e-19		Solyc09g082560.4	0.372833	3.92185e-05
Solyc02g088120.4	6.4088	2.17e-07		Solyc11g011260.1	0.37172	1.08243e-23		Solyc01g014840.3	7.99452	1.09e-12		Solyc02g085080.4	0.37281	9.02895e-15
Solyc01g107100.3	6.40362	1.5e-06		Solyc01g089960.3	0.37169	0.0019529		Solyc04g080540.2	7.98692	7.82e-05		Solyc01g108390.3	0.372702	2.63552e-13
Solyc02g091170.4	6.4005	9e-05		Solyc01g080180.3	0.371167	4.37332e-07		Solyc05g053600.3	7.97495	6.79e-16		Solyc08g076410.4	0.372648	3.81789e-35
Solyc12g056270.2	6.38568	0.0345748		Solyc07g064670.3	0.371042	2.50857e-23		Solyc07g047790.3	7.97367	3.23e-108		Solyc03g006780.2	0.372541	0.00043148
Solyc01g102470.2	6.38228	2.56e-24		Solyc02g069540.3	0.370893	0.0114089		Solyc04g079150.1	7.96382	6.76e-16		Solyc08g076820.3	0.372509	1.1297e-37
Solyc09g005140.2	6.37913	4.41e-16		Solyc08g076220.3	0.37078	7.54865e-23		Solyc03g113370.3	7.96162	7.53e-39		Solyc06g076300.3	0.372486	1.05478e-11
Solyc06g054100.2	6.37657	0.0105565		Solyc08g014030.1	0.370685	4.66487e-08		Solyc08g067610.3	7.93438	2.59e-06		Solyc12g019480.3	0.372446	0.000311544
Solyc01g150133.1	6.37435	0.00107268		Solyc08g006760.4	0.370671	9.31942e-17		Solyc03g033795.1	7.90975	1.16e-05		Solyc02g087950.3	0.372323	1.02052e-10
Solyc01g150174.1	6.36568	3.44e-07		Solyc01g103200.4	0.370487	1.26595e-14		Solyc06g082230.4	7.9059	0.0193034		Solyc05g015880.3	0.372191	0.00386219
Solyc07g041235.1	6.34562	2.26e-13		Solyc03g082890.3	0.370439	2.09798e-25		Solyc01g067020.4	7.90384	0.000402041		Solyc06g068840.3	0.371845	4.76971e-22
Solyc02g090240.4	6.33019	5.76e-16		Solyc09g059440.1	0.370416	0.000235778		Solyc00g028960.1	7.89682	0.0289637		Solyc11g065670.1	0.371815	1.33654e-36
Solyc10g006550.3	6.32482	2.2e-09		Solyc09g008320.4	0.370361	2.98733e-21		Solyc08g077330.3	7.89096	1.14e-10		Solyc05g007080.4	0.371799	0.0431963
Solyc08g006150.3	6.32352	1.95e-56		Solyc03g097600.3	0.370337	0.000216983		Solyc06g033850.3	7.88566	5.24e-16		Solyc03g007440.4	0.371764	2.36997e-23
Solyc04g064660.1	6.32128	4.93e-05		Solyc09g065240.3	0.370247	3.14204e-05		Solyc01g104100.3	7.87301	3.62e-05		Solyc03g033550.3	0.371704	0.0130175
Solyc11g011990.2	6.32006	1.34e-38		Solyc12g088910.3	0.370205	0.000160502		Solyc01g080370.3	7.85414	0.0151585		Solyc10g078390.3	0.371513	1.91308e-34
Solyc04g076550.3	6.31432	6.78e-06		Solyc12g096550.2	0.369982	2.73333e-28		Solyc05g012300.1	7.8528	2.11e-10		Solyc01g008330.4	0.371452	5.57892e-41
Solyc05g006450.3	6.31278	1.91e-13		Solyc02g072180.3	0.369949	6.41706e-08		Solyc08g066450.1	7.85266	8.38e-06		Solyc02g032940.4	0.371409	3.62949e-06
Solyc02g084380.3	6.29002	2.28e-25		Solyc01g068360.4	0.369925	1.64971e-05		Solyc03g118080.4	7.83749	4.1e-13		Solyc12g096770.1	0.371388	3.43735e-17
Solyc03g116580.4	6.27968	0.00632498		Solyc04g077220.3	0.369842	0.0163684		Solyc06g075345.1	7.83518	0.000532497		Solyc04g063350.3	0.371164	3.04401e-06
Solyc07g049230.1	6.27798	1.45e-65		Solyc10g083520.2	0.369728	9.51328e-33		Solyc08g150101.1	7.83013	4.04e-09		Solyc02g072140.1	0.371162	4.24778e-08
Solyc02g081010.3	6.27725	5.44e-59		Solyc07g064270.3	0.36963	1.31019e-18		Solyc02g090810.4	7.80998	0.00113734		Solyc10g079750.2	0.371116	8.74352e-08
Solyc10g050570.1	6.2589	0.00237479		Solyc07g043580.4	0.369619	4.42006e-21		Solyc09g082810.3	7.80978	9.42e-31		Solyc07g048110.4	0.371014	0.0248102
Solyc04g025180.4	6.24137	2.5e-05		Solyc03g098060.3	0.369545	5.55566e-06		Solyc07g062440.1	7.79361	8.75e-53		Solyc02g063510.1	0.37098	0.00109227
Solyc01g014840.3	6.24041	1.48e-11		Solyc03g044200.3	0.36951	4.37109e-06		Solyc01g006850.1	7.78233	3.26e-12		Solyc09g011670.4	0.370787	5.41315e-07
Solyc11g011240.1	6.22944	1.44e-08		Solyc01g009430.3	0.369394	5.90428e-16		Solyc01g150176.1	7.75062	5.22e-82		Solyc10g083490.3	0.370664	1.94143e-39
Solyc01g098320.4	6.22736	1.06e-15		Solyc07g017260.2	0.369378	0.00128337		Solyc04g074420.1	7.74911	0.000215583		Solyc07g061900.3	0.370599	7.92791e-59
Solyc02g070850.1	6.22457	0.0017801		Solyc08g078290.1	0.369308	1.70051e-07		Solyc12g056993.1	7.73966	4.32e-05		Solyc09g089640.2	0.370466	4.32901e-08
Solyc03g121040.4	6.21303	1.42e-20		Solyc03g095600.1	0.369289	9.39742e-10		Solyc05g016310.1	7.73636	9.68e-06		Solyc05g054090.3	0.370455	2.31378e-08
Solyc04g077310.3	6.20937	1.75e-09		Solyc09g091430.4	0.369233	3.11171e-14		Solyc07g007150.1	7.73107	2.55e-16		Solyc05g055790.4	0.37044	1.73947e-26
Solyc11g007550.1	6.20172	6.7e-07		Solyc02g071920.3	0.368878	2.02459e-07		Solyc06g075690.3	7.72873	2.4e-06		Solyc11g009070.2	0.37043	8.8361e-27
Solyc04g079530.3	6.19985	6.37e-05		Solyc01g006450.4	0.368716	3.78583e-07		Solyc06g054090.2	7.71473	3.17e-12		Solyc02g092730.4	0.370358	4.12348e-06
Solyc12g035430.1	6.19233	4.74e-08		Solyc05g056140.4	0.368582	1.88016e-15		Solyc04g063320.1	7.71207	0.00244829		Solyc09g075790.3	0.370318	7.69913e-06
Solyc07g009350.4	6.19134	2.74e-31		Solyc02g080480.3	0.36857	5.68101e-11		Solyc08g082110.4	7.70767	0.00723722		Solyc06g049040.4	0.370121	1.69629e-15
Solyc10g008230.3	6.18771	1.19e-08		Solyc05g042010.1	0.368276	0.0150952		Solyc03g025260.1	7.70326	2.3e-11		Solyc03g113280.3	0.369883	5.52722e-34
Solyc09g083435.1	6.18679	1.08e-67		Solyc08g065610.3	0.368048	7.7958e-12		Solyc03g005330.1	7.69265	4.51e-07		Solyc07g005470.4	0.369854	1.50894e-05
Solyc12g088470.3	6.18409	0.000162804		Solyc06g065200.4	0.367838	1.27408e-10		Solyc09g090970.4	7.6377	0.027776		Solyc04g071930.4	0.3697	3.00559e-43
Solyc10g078860.2	6.18077	1.42e-35		Solyc04g064670.3	0.367821	2.99937e-20		Solyc04g025770.1	7.62956	0.0216292		Solyc02g069500.1	0.369393	8.76872e-15
Solyc03g116973.1	6.17249	0.00685555		Solyc02g080540.1	0.367796	2.57675e-28		Solyc10g085400.3	7.62484	1.35e-48		Solyc04g080940.4	0.369336	1.20489e-11
Solyc08g042040.4	6.16454	4.68e-12		Solyc07g053820.3	0.367768	0.000867907		Solyc01g103640.4	7.61542	1.26e-07		Solyc06g075640.2	0.36916	0.0444751
Solyc11g068710.3	6.16365	2.41e-06		Solyc10g012170.3	0.367752	6.58688e-06		Solyc01g020347.1	7.58292	0.00106594		Solyc07g054880.4	0.369157	0.0323734
Solyc04g082960.1	6.16304	2.74e-13		Solyc04g077450.3	0.367685	7.89706e-13		Solyc03g120870.3	7.56704	7.08e-06		Solyc07g032786.1	0.369115	4.11868e-37
Solyc04g045520.3	6.15866	0.00528037		Solyc02g021640.3	0.367318	4.33646e-16		Solyc05g150145.1	7.56471	0.0044705		Solyc01g080590.3	0.369046	1.17401e-14
Solyc03g097020.4	6.15698	7.42e-21		Solyc11g022450.1	0.367219	8.97565e-14		Solyc02g084240.3	7.55785	2.91e-62		Solyc08g006640.3	0.368802	5.39697e-41
Solyc06g007580.1	6.15458	6.51e-10		Solyc10g054670.3	0.3671	9.47182e-08		Solyc12g017230.2	7.544	7.83e-25		Solyc05g015980.3	0.3688	2.26891e-27
Solyc06g008190.1	6.15177	1.16e-05		Solyc08g022210.4	0.367095	2.04731e-29		Solyc10g084080.3	7.54241	2.37e-25		Solyc06g069530.3	0.368768	2.6217e-22
Solyc02g085430.4	6.14316	1.04e-16		Solyc01g099270.2	0.366945	0.0251278		Solyc01g095160.3	7.54114	5.5e-12		Solyc01g106650.3	0.368596	0.00212708
Solyc03g082530.1	6.12986	0.00113966		Solyc01g005530.3	0.366928	4.24201e-08		Solyc01g056260.1	7.52671	2.91e-06		Solyc01g094020.3	0.368549	5.5324e-12
Solyc09g090225.1	6.12189	0.00803983		Solyc05g005190.3	0.366698	2.88473e-28		Solyc09g061880.2	7.52575	0.0123184		Solyc03g118410.3	0.368548	1.03982e-39
Solyc04g015940.3	6.12063	4.84e-31		Solyc04g008850.1	0.366665	1.56582e-08		Solyc03g121030.2	7.51606	7.25e-32		Solyc03g124030.4	0.36827	3.34605e-31
Solyc00g500185.1	6.11659	1.65e-06		Solyc12g098510.1	0.366511	1.5615e-08		Solyc01g091170.3	7.49786	4.02e-09		Solyc01g011510.4	0.368264	1.11455e-24
Solyc04g056530.2	6.10484	6.05e-11		Solyc08g014420.4	0.366462	2.5254e-21		Solyc01g103590.4	7.49612	4.15e-21		Solyc02g064945.1	0.367929	0.0150228
Solyc09g055545.1	6.10474	5.68e-19		Solyc11g073050.2	0.366427	2.88916e-21		Solyc00g500228.1	7.48203	4.94e-05		Solyc11g005350.2	0.367917	0.000359144
Solyc02g038790.3	6.10264	0.00167392		Solyc01g107350.3	0.366136	7.0415e-19		Solyc08g079480.3	7.47878	0.000324071		Solyc10g083790.3	0.367188	5.70491e-34
Solyc01g020220.3	6.09978	2.4e-11		Solyc03g117690.3	0.36599	2.33336e-24		Solyc03g116700.4	7.45828	0.00162587		Solyc10g079720.2	0.366739	3.1748e-28
Solyc08g067990.3	6.09767	1.06e-07		Solyc11g008890.2	0.365477	2.29831e-17		Solyc02g080890.3	7.45516	1.28e-05		Solyc04g024840.3	0.366678	0.0233226
Solyc12g044190.3	6.09634	0.0189319		Solyc04g080570.3	0.365381	9.24775e-29		Solyc04g009910.3	7.45172	9.31e-11		Solyc06g071530.4	0.366575	1.4947e-24
Solyc11g071460.2	6.09613	1.31e-15		Solyc02g089080.2	0.365376	3.7851e-30		Solyc07g065590.4	7.44975	7.55e-20		Solyc01g091740.4	0.366443	4.70356e-16
Solyc03g123860.4	6.09448	4.27e-21		Solyc09g061420.3	0.365269	2.49757e-26		Solyc06g053850.4	7.44875	6.01e-07		Solyc06g082960.3	0.366341	0.038605
Solyc07g005270.2	6.08449	1.67e-05		Solyc10g080400.2	0.365256	0.00617998		Solyc08g048460.2	7.44549	0.000434301		Solyc03g006830.3	0.366313	1.0032e-16
Solyc11g011800.3	6.07571	3.12e-08		Solyc08g081220.1	0.365151	3.09608e-16		Solyc04g072260.3	7.4447	4.56e-63		Solyc04g005120.3	0.366185	1.46981e-18
Solyc07g008480.3	6.06174	6.66e-07		Solyc01g101040.3	0.365005	2.71108e-20		Solyc01g102550.4	7.42744	8.64e-11		Solyc01g107660.3	0.366138	8.99681e-38
Solyc03g113410.2	6.05848	0.0431129		Solyc06g073610.3	0.364948	2.89407e-05		Solyc08g068030.1	7.42382	3.01e-06		Solyc02g071860.4	0.365907	1.21126e-22
Solyc05g026490.3	6.05838	3.17e-60		Solyc10g077040.2	0.364948	8.45955e-37		Solyc05g018850.1	7.42153	4.86e-05		Solyc12g049440.3	0.365804	0.00244658
Solyc04g076350.1	6.05683	0.00471202		Solyc04g010200.1	0.364738	0.0327613		Solyc02g014190.4	7.41336	6.74e-08		Solyc04g078950.1	0.365798	4.06088e-19
Solyc07g054460.4	6.05474	7.65e-23		Solyc10g078900.3	0.364674	8.10097e-17		Solyc10g007520.3	7.40278	8.17e-11		Solyc07g056240.3	0.365759	1.99379e-24
Solyc10g008590.1	6.05423	0.00129853		Solyc05g054920.4	0.364341	1.03791e-22		Solyc10g076780.1	7.39912	0.00036923		Solyc12g041880.2	0.36566	1.91776e-28
Solyc03g032030.4	6.05377	3.75e-07		Solyc03g045070.1	0.364291	9.81582e-12		Solyc01g089890.3	7.39307	0.000474345		Solyc08g013900.3	0.36565	9.0567e-08
Solyc10g083700.4	6.04446	0.0373908		Solyc04g054930.3	0.364211	6.31594e-19		Solyc07g045370.3	7.39216	1e-20		Solyc04g009630.3	0.365532	1e-17
Solyc02g080040.4	6.03256	1.18e-05		Solyc03g097940.3	0.364204	0.0132003		Solyc08g075190.1	7.38603	3.28e-08		Solyc12g008690.3	0.365479	1.00611e-18
Solyc09g083110.3	6.03151	2.65e-36		Solyc09g097980.4	0.364185	6.39321e-07		Solyc01g080720.4	7.38397	5.13e-21		Solyc07g053480.4	0.365375	6.32252e-08
Solyc07g017670.3	6.03013	8.77e-05		Solyc09g091970.4	0.364156	2.62026e-24		Solyc09g090400.4	7.38363	9.11e-16		Solyc02g080660.3	0.365166	1.32977e-22
Solyc03g123540.3	6.02922	5.9e-34		Solyc12g098660.3	0.364119	1.70587e-14		Solyc08g021880.1	7.38265	0.000654696		Solyc06g008160.4	0.365005	6.50944e-35
Solyc09g092320.3	6.02602	2.59e-08		Solyc06g065560.2	0.364119	1.62487e-14		Solyc03g007350.1	7.36717	5.58e-08		Solyc05g008460.4	0.364893	1.92414e-45
Solyc03g112230.4	6.01606	1.38e-117		Solyc11g069270.2	0.364046	2.25038e-18		Solyc01g150131.1	7.36455	4.68e-08		Solyc06g062840.4	0.364889	2.33777e-24
Solyc01g020190.2	6.01551	0.000492771		Solyc04g082240.1	0.363724	0.0258994		Solyc06g069120.3	7.36008	1.25e-120		Solyc01g098410.4	0.364819	4.21532e-16
Solyc10g049980.1	6.01473	1.59e-07		Solyc08g014440.4	0.363673	6.04328e-09		Solyc02g085615.1	7.35143	6.16e-12		Solyc07g045160.3	0.36466	5.38318e-17
Solyc04g078660.2	6.01243	5.41e-09		Solyc09g075750.1	0.363594	7.35763e-08		Solyc04g009860.4	7.34857	2.68e-07		Solyc06g071950.3	0.364638	0.00035939
Solyc07g054480.3	6.01204	2.89e-24		Solyc02g081330.4	0.363526	5.79248e-20		Solyc06g069190.4	7.34616	3.06e-34		Solyc04g077050.3	0.364349	0.00249339
Solyc01g098540.3	6.01173	1.01e-12		Solyc01g073650.3	0.363488	3.23595e-33		Solyc03g112280.3	7.33786	4.37e-09		Solyc06g062950.1	0.364297	3.76771e-17
Solyc01g098790.2	6.00943	4.94e-07		Solyc01g011510.4	0.363025	1.34042e-12		Solyc06g063210.3	7.33742	0.000379044		Solyc02g077480.1	0.364267	1.07286e-18
Solyc11g011790.3	5.99462	4.25e-07		Solyc02g077220.3	0.36296	9.26477e-06		Solyc01g058535.1	7.32877	0.0214949		Solyc02g068380.3	0.364237	6.33538e-32
Solyc01g081033.1	5.99165	0.01793		Solyc10g078570.1	0.362916	4.83888e-11		Solyc01g097400.1	7.32214	0.0281644		Solyc05g015840.3	0.364168	5.79443e-12
Solyc06g008530.3	5.99024	7.24e-08		Solyc07g065940.1	0.362894	0.000206817		Solyc02g068260.3	7.32205	9.27e-23		Solyc01g105020.3	0.364059	1.33695e-42
Solyc07g026630.1	5.98297	5.96e-08		Solyc03g096730.3	0.362592	3.12087e-27		Solyc02g065510.1	7.31124	3.85e-13		Solyc04g014350.1	0.363758	0.0257082
Solyc02g079730.4	5.96795	5.29e-73		Solyc03g006970.1	0.362535	1.4015e-11		Solyc06g082010.4	7.30988	3.25e-66		Solyc06g051460.4	0.363745	1.89579e-19
Solyc08g077130.2	5.96791	7.37e-37		Solyc01g097280.2	0.36227	7.6424e-06		Solyc04g051390.2	7.30081	1.14e-10		Solyc02g069020.3	0.363742	2.49515e-13
Solyc03g113750.3	5.96747	4.77e-11		Solyc02g077630.3	0.362142	1.30467e-09		Solyc09g009810.1	7.28555	5e-08		Solyc12g100120.2	0.363741	2.26176e-49
Solyc07g045200.1	5.9559	3.62e-05		Solyc03g063140.4	0.362075	0.000236058		Solyc11g070060.2	7.28301	5.81e-33		Solyc04g078650.4	0.363503	1.41849e-06
Solyc10g083730.2	5.95386	6.62e-40		Solyc11g066000.1	0.361947	0.0184011		Solyc12g045030.2	7.27199	0.00416698		Solyc08g080780.4	0.3634	2.99193e-23
Solyc06g062610.2	5.95157	2.07e-08		Solyc04g082235.1	0.361791	3.81637e-12		Solyc09g042690.2	7.26907	0.00128966		Solyc06g053600.4	0.363392	2.01995e-48
Solyc09g007310.3	5.94491	1.86e-40		Solyc03g007410.4	0.36162	0.000181105		Solyc03g080195.1	7.25899	9.05e-53		Solyc10g005220.3	0.362954	0.000608729
Solyc08g079480.3	5.93186	0.0003134		Solyc07g017240.1	0.3615	0.000516442		Solyc06g054100.2	7.24285	0.0147193		Solyc03g117180.3	0.362848	8.09355e-20
Solyc01g006180.4	5.92605	1.44e-13		Solyc08g075430.3	0.361483	1.16968e-13		Solyc06g062370.4	7.23847	4.58e-09		Solyc12g010790.2	0.36282	3.66546e-16
Solyc11g028320.1	5.92213	0.00272355		Solyc02g088390.4	0.361262	4.39032e-08		Solyc02g070390.3	7.23715	1.36e-91		Solyc01g009990.3	0.362476	1.79017e-57
Solyc02g087660.4	5.9104	0.0125294		Solyc07g065930.3	0.361236	4.52963e-12		Solyc08g076870.1	7.23243	1.08e-22		Solyc02g091530.4	0.362427	3.33984e-21
Solyc07g065590.4	5.90414	5.69e-13		Solyc07g065860.3	0.361095	3.62324e-11		Solyc12g096710.2	7.20557	2.51e-13		Solyc07g062870.3	0.362412	2.64931e-40
Solyc10g008220.4	5.89817	2.43e-13		Solyc09g061250.4	0.361082	5.43758e-07		Solyc03g083770.1	7.20256	1.03e-13		Solyc06g008300.4	0.362273	0.000377566
Solyc02g085650.4	5.89733	1.21e-09		Solyc06g007530.2	0.361001	0.0174363		Solyc03g121780.1	7.20136	0.0246068		Solyc06g052060.3	0.362193	2.91114e-15
Solyc06g066070.1	5.89241	9.88e-05		Solyc03g120750.3	0.360903	8.41588e-23		Solyc02g063440.3	7.20092	8.29e-11		Solyc12g098880.2	0.361945	2.38188e-05
Solyc01g090050.4	5.88376	2.19e-05		Solyc05g012620.4	0.360882	1.9429e-21		Solyc08g082650.2	7.19075	8.9e-10		Solyc08g074760.3	0.36186	9.0086e-43
Solyc08g005700.1	5.86836	5.55e-16		Solyc09g005730.4	0.36074	0.000360885		Solyc04g050545.1	7.19009	0.00577803		Solyc02g032100.4	0.361766	4.52066e-05
Solyc06g075320.3	5.86552	0.00866772		Solyc05g041200.4	0.360709	5.6116e-15		Solyc03g031840.3	7.18869	3.29e-64		Solyc04g080430.3	0.361727	5.43691e-29
Solyc05g008020.4	5.85993	5.51e-10		Solyc07g018070.4	0.360593	6.45318e-16		Solyc02g087740.3	7.1848	2.19e-12		Solyc12g087870.2	0.361649	0.000170751
Solyc01g106953.1	5.85868	0.00014525		Solyc10g081680.1	0.360544	7.88871e-05		Solyc07g006500.3	7.17657	3.59e-20		Solyc05g006160.4	0.361467	0.00831403
Solyc02g062015.1	5.85751	0.0286914		Solyc05g009070.4	0.360444	8.28528e-10		Solyc11g071460.2	7.16175	1.99e-12		Solyc10g078490.2	0.361445	2.68552e-08
Solyc01g090680.3	5.84344	3.64e-28		Solyc12g056580.2	0.360387	1.12097e-14		Solyc06g009260.3	7.15034	3.59e-06		Solyc04g077490.3	0.361281	2.30379e-07
Solyc10g080070.3	5.83944	1.65e-15		Solyc06g076220.3	0.360356	1.2197e-09		Solyc02g085460.1	7.1408	7.49e-09		Solyc08g082590.3	0.361249	1.84734e-22
Solyc01g110870.3	5.83912	0.00516198		Solyc09g014380.3	0.360247	4.08735e-17		Solyc05g010530.3	7.13977	7.76e-17		Solyc08g082570.4	0.361152	1.51351e-24
Solyc03g007350.1	5.83695	1.42e-07		Solyc05g014310.3	0.360242	2.38698e-27		Solyc10g005320.3	7.13426	1.64e-10		Solyc06g073800.3	0.361061	3.92399e-29
Solyc07g009470.3	5.82945	6.93e-05		Solyc09g011490.3	0.36009	2.42907e-08		Solyc06g036420.3	7.12219	0.00457669		Solyc04g079790.3	0.360877	2.34756e-52
Solyc02g091130.3	5.82583	0.0414921		Solyc09g082180.3	0.36007	0.00753719		Solyc10g055800.2	7.11888	4.57e-21		Solyc05g005560.4	0.360766	1.78765e-38
Solyc01g099370.3	5.82331	4.06e-45		Solyc12g099290.2	0.359956	2.90423e-18		Solyc03g006990.1	7.10289	8.54e-10		Solyc06g008030.3	0.360755	1.09814e-08
Solyc01g057440.3	5.82153	0.013863		Solyc04g051680.4	0.359834	3.10196e-14		Solyc05g050570.3	7.09498	5.49e-09		Solyc09g090630.3	0.360723	0.000665091
Solyc02g069320.1	5.81263	1.85e-10		Solyc07g056230.3	0.359762	0.00306474		Solyc10g080130.3	7.08592	0.031506		Solyc01g068045.1	0.360491	1.57699e-30
Solyc01g087670.3	5.80583	2.12e-50		Solyc01g090340.3	0.359711	1.18252e-18		Solyc02g081010.3	7.07887	2.42e-115		Solyc10g083970.1	0.360485	1.84263e-16
Solyc01g100080.3	5.80411	3.64e-29		Solyc12g005630.2	0.359688	2.14846e-21		Solyc12g035420.3	7.06556	3.94e-14		Solyc06g053730.1	0.360474	2.10735e-07
Solyc01g087810.2	5.80386	0.000649304		Solyc02g079220.4	0.359556	6.1154e-09		Solyc05g053960.3	7.05588	1.23e-26		Solyc02g082820.3	0.360357	0.0197162
Solyc09g025260.4	5.802	1.61e-45		Solyc02g067790.4	0.359452	0.000790846		Solyc03g031955.1	7.03871	1.9e-06		Solyc02g067080.4	0.360173	8.35815e-23
Solyc10g081940.2	5.78709	0.000926902		Solyc08g005630.3	0.35944	2.36447e-07		Solyc07g053497.1	7.03244	0.000547393		Solyc12g007100.2	0.359987	8.76562e-31
Solyc05g007070.2	5.78573	3.79e-46		Solyc03g044000.1	0.359439	4.44675e-24		Solyc09g007790.1	7.01942	5.74e-07		Solyc09g091960.3	0.35981	3.6806e-12
Solyc02g030450.3	5.78459	1.19e-29		Solyc04g014370.4	0.359148	1.70733e-18		Solyc09g005990.4	7.01154	6.73e-07		Solyc07g063120.4	0.359444	3.08925e-48
Solyc09g064820.1	5.78434	9.24e-10		Solyc07g065090.2	0.359096	4.42053e-08		Solyc06g053220.3	7.00641	0.0106227		Solyc01g102810.3	0.359283	3.54983e-13
Solyc02g080955.1	5.77308	1.58e-05		Solyc10g080900.3	0.359061	1.82238e-09		Solyc08g080640.2	7.00283	0.0317142		Solyc09g066490.4	0.35914	7.17182e-16
Solyc02g080320.4	5.76644	2.68e-47		Solyc01g005520.4	0.358755	2.53277e-31		Solyc03g083470.3	7.00204	0.00961379		Solyc02g089610.2	0.359117	7.43678e-53
Solyc07g032070.3	5.76176	2.96e-06		Solyc02g089880.4	0.358681	1.07368e-08		Solyc04g056530.2	6.99713	1.43e-11		Solyc08g043140.4	0.358941	0.000203787
Solyc03g111260.3	5.76026	7.42e-64		Solyc10g055200.1	0.358633	1.69382e-09		Solyc03g025125.1	6.99662	1.7e-05		Solyc05g056020.3	0.358806	2.30003e-13
Solyc05g014630.2	5.75853	0.00204785		Solyc03g114840.3	0.358631	0.00446918		Solyc12g098190.2	6.99422	2.59e-12		Solyc06g071150.4	0.358795	0.0165551
Solyc10g054390.3	5.75673	0.0210531		Solyc12g098225.1	0.358498	5.05224e-08		Solyc11g069680.1	6.97845	0.00964651		Solyc10g081850.3	0.358743	3.40189e-10
Solyc09g008640.1	5.75302	2.1e-28		Solyc01g111760.4	0.358394	9.84765e-32		Solyc10g009110.1	6.97825	2.66e-32		Solyc01g087590.3	0.358674	1.70494e-06
Solyc07g008650.4	5.75024	3.65e-13		Solyc10g055240.2	0.35824	8.08364e-15		Solyc08g005700.1	6.97738	1.81e-22		Solyc06g007930.3	0.35854	1.60191e-11
Solyc03g006360.3	5.74693	2.39e-07		Solyc04g071970.4	0.358121	5.71894e-20		Solyc08g023640.1	6.97247	3.56e-10		Solyc12g009820.2	0.358175	8.73821e-11
Solyc10g011940.1	5.741	0.0243431		Solyc03g097900.3	0.358092	2.53403e-19		Solyc02g067710.3	6.96748	2.83e-05		Solyc01g107260.4	0.358038	0.0061977
Solyc01g005470.3	5.73972	1.11e-13		Solyc02g086140.2	0.358079	0.0146082		Solyc02g083370.1	6.96381	6.81e-07		Solyc06g074500.2	0.357944	0.000575169
Solyc01g111640.3	5.7351	8.95e-16		Solyc12g042530.2	0.357947	1.80967e-06		Solyc12g010410.3	6.95747	0.0424243		Solyc03g053110.3	0.357636	1.0739e-39
Solyc03g044980.1	5.7331	0.00928341		Solyc11g065990.2	0.357823	3.47658e-05		Solyc01g098540.3	6.95425	8.43e-17		Solyc11g066410.2	0.357589	4.52601e-56
Solyc01g100230.3	5.73234	4.2e-29		Solyc03g098140.3	0.357748	2.38547e-16		Solyc04g079450.4	6.94952	0.0135224		Solyc03g006870.3	0.357578	3.82818e-46
Solyc08g016804.1	5.73116	3.33e-05		Solyc01g090710.3	0.35772	0.000107452		Solyc00g500245.1	6.94763	0.0001642		Solyc01g111100.5	0.357561	3.42728e-06
Solyc10g081040.1	5.73035	2.58e-34		Solyc03g119190.3	0.357649	0.00652979		Solyc05g009170.3	6.93753	0.000358102		Solyc08g007790.3	0.357523	4.23348e-08
Solyc01g091270.3	5.72644	5.59e-26		Solyc12g049350.2	0.357647	0.00211769		Solyc06g063330.3	6.93079	0.00355497		Solyc05g056140.4	0.357448	4.07047e-20
Solyc01g014530.2	5.72629	2.22e-05		Solyc04g080380.3	0.357596	8.38195e-20		Solyc08g077110.4	6.92434	4.47e-15		Solyc01g099580.3	0.35742	0.0233627
Solyc11g150107.1	5.7241	0.000280181		Solyc05g041440.4	0.357583	0.000808191		Solyc09g089580.4	6.91988	1.08e-34		Solyc12g099070.1	0.35733	0.0410404
Solyc03g071730.1	5.72192	0.0474316		Solyc03g116910.3	0.357479	6.17843e-13		Solyc02g069990.1	6.91248	0.0371433		Solyc02g082050.3	0.356967	2.13994e-07
Solyc02g084303.1	5.71997	0.00297593		Solyc08g082590.3	0.357444	2.89647e-13		Solyc09g072930.1	6.90414	0.0057205		Solyc01g009700.3	0.356886	0.0214854
Solyc06g071460.3	5.71684	7e-30		Solyc08g083220.1	0.357398	0.000133823		Solyc08g015820.1	6.90291	2.1e-10		Solyc01g098980.4	0.356747	1.45784e-07
Solyc05g014130.3	5.71578	5.55e-17		Solyc08g082890.3	0.357161	0.00742197		Solyc12g056590.2	6.89939	2.31e-06		Solyc02g071200.4	0.356678	0.000245134
Solyc08g077850.2	5.69933	1.57e-16		Solyc08g082710.3	0.356836	1.04797e-10		Solyc01g066430.3	6.89856	2.48e-06		Solyc07g053540.1	0.356548	5.80374e-28
Solyc04g079730.1	5.69841	8.31e-09		Solyc05g054740.3	0.356829	1.8465e-25		Solyc08g077500.4	6.88298	5.93e-55		Solyc02g087050.2	0.356539	2.20446e-14
Solyc11g050890.2	5.69213	3.31e-06		Solyc04g074740.4	0.356771	0.00316215		Solyc12g036920.1	6.88044	0.0304447		Solyc01g009430.3	0.356388	4.33223e-25
Solyc05g012100.3	5.68961	1.12e-39		Solyc03g034170.4	0.356734	2.75897e-26		Solyc10g008247.1	6.86455	0.0163512		Solyc10g045380.2	0.356376	1.73571e-11
Solyc01g100730.3	5.68793	2.35e-16		Solyc09g075580.1	0.356663	1.16549e-11		Solyc12g020120.2	6.86043	5.31e-06		Solyc10g044710.2	0.356212	1.93542e-26
Solyc11g012490.2	5.6842	0.000248217		Solyc09g007330.4	0.356658	0.0179161		Solyc02g038660.3	6.85876	0.0173286		Solyc02g068090.3	0.356185	1.04859e-53
Solyc03g007940.4	5.67963	0.0456564		Solyc12g098410.2	0.356546	0.00411634		Solyc12g049360.2	6.85249	4.01e-05		Solyc01g101040.3	0.3561	8.77077e-35
Solyc04g040170.3	5.6753	3.37e-13		Solyc03g095310.3	0.356529	0.0225933		Solyc11g007750.3	6.85189	5.97e-07		Solyc07g017770.3	0.355842	1.97903e-22
Solyc12g098360.2	5.66728	4.86e-11		Solyc09g009640.3	0.356462	3.34428e-23		Solyc07g044760.3	6.85043	6.41e-120		Solyc07g061990.3	0.355826	2.32139e-33
Solyc11g007740.2	5.66479	7.44e-16		Solyc01g080260.3	0.356124	0.000114122		Solyc10g080020.3	6.83635	1.23e-56		Solyc12g010980.3	0.355628	1.74121e-15
Solyc10g076515.1	5.65568	0.00373003		Solyc02g087030.1	0.356039	5.95412e-06		Solyc02g062800.2	6.83123	7.35e-18		Solyc09g009940.3	0.355616	8.8189e-35
Solyc11g066850.3	5.65314	1.8e-41		Solyc01g111630.3	0.356028	2.59904e-16		Solyc05g039950.2	6.82908	0.00841701		Solyc02g087760.3	0.35557	1.17791e-29
Solyc05g012300.1	5.65183	3.81e-10		Solyc03g098460.3	0.355897	2.18135e-31		Solyc12g008660.1	6.82564	2.95e-17		Solyc06g060060.4	0.355508	1.39207e-24
Solyc10g008130.3	5.64199	8.72e-29		Solyc10g006500.4	0.35585	0.0142351		Solyc03g115230.3	6.82161	5.57e-103		Solyc10g047950.2	0.355322	2.74596e-28
Solyc09g007060.2	5.63927	4.44e-06		Solyc09g010060.3	0.355715	1.86389e-06		Solyc06g006020.3	6.8152	0.0435183		Solyc11g065820.3	0.355296	6.30061e-07
Solyc09g042660.4	5.63791	0.000105702		Solyc03g111150.4	0.355653	1.06577e-05		Solyc09g059390.2	6.81268	1.81e-05		Solyc04g014800.3	0.355268	1.0936e-10
Solyc07g043150.1	5.63565	4.75e-08		Solyc03g112930.3	0.355599	3.6279e-05		Solyc00g094540.1	6.80982	0.000759928		Solyc09g007920.4	0.355024	5.67342e-06
Solyc05g009630.4	5.63374	9.78e-09		Solyc11g065350.2	0.355494	1.37675e-28		Solyc02g063410.3	6.80689	0.00189149		Solyc10g006440.3	0.355009	1.48589e-10
Solyc12g036920.1	5.63335	0.00217197		Solyc01g096405.1	0.35543	0.00133844		Solyc05g006450.3	6.80505	9.49e-13		Solyc06g083860.2	0.354956	0.0027261
Solyc09g005090.1	5.63235	0.00340192		Solyc02g063150.3	0.355386	7.41687e-33		Solyc03g079980.2	6.80498	0.0106848		Solyc01g109450.3	0.354921	9.71006e-12
Solyc01g007960.3	5.6323	0.00955765		Solyc10g086570.3	0.355279	6.37057e-15		Solyc03g098730.1	6.80424	0.00011726		Solyc08g068480.1	0.3549	1.55197e-09
Solyc04g079850.2	5.63044	7.25e-09		Solyc01g091200.4	0.354934	7.68654e-23		Solyc03g121040.4	6.80177	4.34e-30		Solyc10g005690.3	0.354851	2.73189e-11
Solyc11g032220.2	5.62455	0.000469725		Solyc01g056690.4	0.354865	3.40269e-24		Solyc10g051140.3	6.79176	1.2e-16		Solyc10g054440.3	0.354804	0.000451496
Solyc03g117080.4	5.62169	3.89e-07		Solyc08g074630.2	0.35467	0.000414422		Solyc05g055870.3	6.78589	4.59e-21		Solyc09g075460.3	0.354656	1.19046e-47
Solyc02g004005.1	5.61938	0.0440199		Solyc02g083810.4	0.354328	3.95189e-23		Solyc06g076350.3	6.78226	8.33e-17		Solyc01g111570.3	0.354406	2.36416e-17
Solyc03g043895.1	5.6173	0.0198572		Solyc02g081440.4	0.354303	9.47785e-06		Solyc07g042550.3	6.77854	4.04e-56		Solyc03g096380.3	0.354354	8.85847e-29
Solyc03g113980.3	5.6113	1.97e-12		Solyc07g007160.3	0.354244	2.40911e-10		Solyc05g047510.3	6.77852	0.01575		Solyc11g008630.3	0.354341	1.65394e-21
Solyc07g064830.3	5.60888	8.35e-62		Solyc05g006000.3	0.35424	1.50209e-11		Solyc09g092050.4	6.77481	7.45e-10		Solyc06g008740.3	0.354171	1.3927e-19
Solyc02g068260.3	5.60724	4.67e-19		Solyc06g074540.4	0.353695	0.000318654		Solyc02g081060.4	6.75418	2.35e-11		Solyc04g077130.1	0.354006	6.51169e-51
Solyc04g024960.1	5.607	2.87e-12		Solyc07g065420.1	0.353682	0.0201799		Solyc11g011800.3	6.75091	4.54e-11		Solyc10g054560.2	0.353941	8.94283e-27
Solyc01g057707.1	5.60544	1.41e-18		Solyc06g009670.3	0.353441	4.19708e-05		Solyc01g112200.3	6.74567	6.93e-10		Solyc08g080100.4	0.353834	2.73454e-10
Solyc01g112200.3	5.60325	6.7e-11		Solyc02g079520.3	0.353412	2.89345e-08		Solyc03g096830.4	6.74176	1.56e-20		Solyc05g011890.1	0.353786	4.45568e-25
Solyc11g007850.2	5.6019	1.98e-46		Solyc05g009570.3	0.353336	4.51368e-34		Solyc09g007310.3	6.74151	3.71e-49		Solyc01g095280.4	0.353667	3.53245e-21
Solyc08g077110.4	5.59762	1.38e-11		Solyc08g005580.3	0.353295	0.000137526		Solyc10g039383.1	6.7402	3.58e-09		Solyc02g085390.4	0.353402	0.000467258
Solyc04g018120.1	5.59241	0.000255424		Solyc09g018170.4	0.352769	6.55844e-10		Solyc09g056430.4	6.72918	6.39e-10		Solyc03g063030.4	0.353356	1.0214e-18
Solyc09g090890.3	5.58844	2.29e-05		Solyc01g073720.2	0.352749	0.017297		Solyc11g073150.1	6.72896	0.0201061		Solyc01g102610.3	0.353346	7.10717e-30
Solyc08g080040.4	5.5855	2.3e-13		Solyc02g031740.3	0.352494	1.98832e-17		Solyc10g076515.1	6.72855	0.00756433		Solyc12g096150.2	0.353324	4.86124e-37
Solyc04g078340.3	5.58432	0.000575567		Solyc11g005190.3	0.352442	4.45632e-19		Solyc09g014210.3	6.72502	3.41e-13		Solyc01g098160.3	0.353299	5.0579e-29
Solyc01g104150.4	5.58323	8.85e-06		Solyc06g005450.1	0.352326	3.61351e-09		Solyc08g066320.4	6.72128	0.00119952		Solyc03g044625.1	0.353113	0.000497973
Solyc08g078510.3	5.57573	5.54e-48		Solyc09g015350.4	0.35227	0.0376767		Solyc01g106150.1	6.72064	0.00966574		Solyc03g096950.4	0.353088	4.78565e-25
Solyc12g099280.2	5.57064	3.05e-12		Solyc06g083230.3	0.352092	5.27895e-20		Solyc06g074030.1	6.71968	1.31e-07		Solyc10g008020.3	0.353063	7.96842e-32
Solyc01g100580.3	5.56972	4.15e-17		Solyc08g150139.1	0.352087	0.00555969		Solyc09g011190.1	6.71263	0.0465648		Solyc09g082860.3	0.353059	4.94639e-14
Solyc04g010030.1	5.55877	0.0378695		Solyc04g040190.1	0.35205	6.63324e-24		Solyc12g006575.1	6.70432	2.07e-25		Solyc12g095790.2	0.353046	3.69665e-29
Solyc00g021630.1	5.55477	5.62e-06		Solyc04g077630.3	0.351888	0.00934564		Solyc06g070950.2	6.69187	0.00249559		Solyc11g005290.1	0.353041	0.0303786
Solyc12g049270.3	5.55235	4.94e-16		Solyc02g079500.4	0.351881	2.20541e-12		Solyc03g007060.3	6.68071	0.00109943		Solyc03g080020.4	0.352999	7.06696e-08
Solyc07g051890.1	5.55176	0.000624444		Solyc07g055290.3	0.351838	1.58604e-13		Solyc07g008630.1	6.67179	0.0354309		Solyc04g056560.4	0.352982	2.71085e-37
Solyc06g083910.3	5.54297	0.0106221		Solyc04g077420.4	0.351586	2.204e-12		Solyc08g029360.4	6.65158	8.77e-06		Solyc04g071340.5	0.352979	1.32314e-34
Solyc12g040740.3	5.5429	0.000433757		Solyc09g057950.3	0.351538	6.68748e-05		Solyc01g110686.1	6.64587	0.00704456		Solyc10g086630.2	0.352848	0.00193184
Solyc07g063170.1	5.54189	5.57e-07		Solyc01g104500.2	0.351459	2.30593e-16		Solyc12g088940.3	6.62877	2.59e-09		Solyc08g008210.3	0.352826	6.82935e-43
Solyc02g038807.1	5.54139	0.0102371		Solyc01g096650.3	0.351376	0.00453199		Solyc07g049270.4	6.62076	1.02e-07		Solyc05g005890.2	0.352713	8.774e-18
Solyc05g047420.4	5.54107	1.74e-23		Solyc12g015860.2	0.351242	7.67324e-27		Solyc06g068810.4	6.61584	5.55e-16		Solyc12g014390.3	0.352641	7.46574e-44
Solyc05g012910.4	5.53885	0.00353957		Solyc07g054290.1	0.351111	3.23321e-38		Solyc02g092200.3	6.61304	2.6e-09		Solyc03g120750.3	0.352596	8.11803e-27
Solyc09g090230.2	5.53757	2.46e-08		Solyc02g070910.3	0.351079	0.00015849		Solyc06g007970.3	6.60952	1.32e-05		Solyc01g112160.4	0.352406	8.27385e-19
Solyc11g005635.1	5.5371	5.62e-06		Solyc06g051620.3	0.350951	0.000170227		Solyc05g006890.1	6.60646	0.00258613		Solyc01g096560.3	0.351971	0.0208698
Solyc09g092060.3	5.53658	0.000122155		Solyc06g073290.1	0.350891	9.6295e-26		Solyc09g008300.2	6.59338	4.99e-08		Solyc01g010310.4	0.351962	3.22499e-07
Solyc01g086710.4	5.53628	1.22e-48		Solyc08g075370.3	0.350854	3.26087e-15		Solyc09g005120.3	6.58063	5.2e-43		Solyc04g077380.2	0.35191	0.0226507
Solyc03g121780.1	5.52987	0.0150661		Solyc12g044300.2	0.350792	2.24567e-35		Solyc04g015560.4	6.56628	9.79e-31		Solyc12g096550.2	0.351891	6.94934e-52
Solyc12g044730.2	5.52701	8.83e-14		Solyc11g008270.2	0.350756	4.36184e-22		Solyc00g500183.1	6.5648	7.26e-06		Solyc05g007480.1	0.351876	2.24093e-14
Solyc11g069680.1	5.52334	0.043057		Solyc06g065530.4	0.350697	0.00414183		Solyc02g090240.4	6.56419	9.64e-17		Solyc01g009100.4	0.351655	1.41571e-32
Solyc11g021060.2	5.51957	8.38e-93		Solyc08g077550.3	0.350696	1.97768e-07		Solyc06g018110.3	6.56272	2.77e-18		Solyc10g049890.3	0.351538	6.44056e-06
Solyc02g092200.3	5.50647	4.66e-09		Solyc09g075470.2	0.35069	5.2057e-20		Solyc09g008770.3	6.54927	0.000771389		Solyc09g090960.4	0.351526	3.03552e-39
Solyc05g012190.3	5.50258	7.14e-14		Solyc06g048940.4	0.350582	4.08944e-21		Solyc11g017340.1	6.54751	0.00224721		Solyc06g008330.2	0.351269	1.61439e-11
Solyc01g150131.1	5.50206	1.86e-07		Solyc09g090445.1	0.350442	6.32473e-09		Solyc02g090560.3	6.54245	0.00118409		Solyc12g005400.3	0.351237	8.87688e-28
Solyc01g068540.3	5.50062	5.71e-10		Solyc08g081930.3	0.350209	1.73823e-21		Solyc12g007045.1	6.53418	0.00508445		Solyc12g014250.2	0.351179	7.08323e-49
Solyc04g051670.3	5.50057	1.2e-45		Solyc12g010790.2	0.350156	3.64665e-17		Solyc06g054470.1	6.53198	1.65e-18		Solyc01g008790.4	0.351003	6.44626e-17
Solyc04g071670.1	5.50011	0.000676119		Solyc02g085005.1	0.350139	0.00384595		Solyc01g105220.3	6.52977	1.82e-06		Solyc06g051960.3	0.350731	3.74445e-15
Solyc09g074090.3	5.48397	3.02e-17		Solyc12g070270.2	0.350137	1.85191e-29		Solyc08g077370.4	6.50235	9.2e-06		Solyc06g050430.3	0.350672	4.16595e-05
Solyc09g065990.3	5.46792	2.89e-14		Solyc12g098910.2	0.350107	2.16167e-10		Solyc03g082920.4	6.50044	2.25e-105		Solyc04g010200.1	0.350633	0.0476879
Solyc03g112013.1	5.46136	0.000380863		Solyc06g074670.4	0.350106	1.28885e-23		Solyc07g150109.1	6.49665	2.08e-14		Solyc03g117300.4	0.350563	2.39405e-18
Solyc09g008620.3	5.45888	9.1e-06		Solyc11g066970.3	0.349996	0.00021688		Solyc10g083540.3	6.49515	0.0338912		Solyc04g018055.1	0.350471	0.0036741
Solyc12g011320.2	5.45705	0.000940355		Solyc01g010640.3	0.349962	4.49503e-21		Solyc01g102880.3	6.48705	5.23e-14		Solyc08g005100.3	0.350386	4.46974e-08
Solyc10g038060.2	5.45696	5.32e-07		Solyc01g008420.3	0.349932	6.70203e-06		Solyc02g090820.3	6.48658	1.79e-37		Solyc04g076480.3	0.35029	8.89066e-14
Solyc01g080450.4	5.45101	8.52e-13		Solyc11g017410.1	0.34964	3.75774e-06		Solyc01g098480.3	6.48604	0.000138338		Solyc03g007485.1	0.350166	2.49538e-17
Solyc04g009860.4	5.4433	7.08e-05		Solyc10g080500.2	0.349158	1.9649e-32		Solyc01g108800.4	6.48554	2.79e-20		Solyc02g071220.3	0.350104	6.31779e-07
Solyc08g077500.4	5.44111	2.55e-40		Solyc03g119220.3	0.349009	1.83518e-05		Solyc12g019740.2	6.48228	2.39e-61		Solyc11g012320.3	0.350076	6.22906e-17
Solyc01g103390.3	5.4379	1.41e-06		Solyc05g053320.1	0.348888	0.000990004		Solyc10g008620.3	6.46764	6.32e-10		Solyc01g007800.3	0.34988	1.22968e-06
Solyc12g096430.1	5.43403	1.88e-11		Solyc04g078700.3	0.34881	2.53993e-24		Solyc02g014430.3	6.44416	3.51e-10		Solyc10g080900.3	0.349797	6.55787e-09
Solyc04g051240.1	5.43336	3.21e-06		Solyc05g018630.1	0.348693	5.78032e-09		Solyc01g096010.4	6.44191	3.38e-81		Solyc05g017950.3	0.349621	1.07813e-54
Solyc02g081390.3	5.43327	2.16e-39		Solyc08g014430.3	0.348498	2.40288e-10		Solyc06g060885.1	6.4406	2.61e-06		Solyc09g089670.3	0.349414	1.05013e-21
Solyc01g087030.3	5.41643	8.73e-33		Solyc11g071870.2	0.348407	5.84746e-11		Solyc07g008650.4	6.43182	5.95e-13		Solyc01g058720.4	0.349356	2.05491e-28
Solyc12g049320.3	5.41346	0.0406493		Solyc00g500206.1	0.348224	0.0198914		Solyc12g008560.1	6.43033	6.59e-68		Solyc01g080100.3	0.349243	0.00446998
Solyc02g063280.4	5.40592	6.16e-20		Solyc03g119540.3	0.348219	1.28845e-33		Solyc10g009120.2	6.42283	5.49e-09		Solyc06g067910.3	0.349224	0.000293587
Solyc06g068790.4	5.39589	0.00169538		Solyc12g100010.1	0.348	0.0201727		Solyc12g089000.2	6.42264	3.14e-31		Solyc01g105540.4	0.349192	1.01191e-56
Solyc03g043700.3	5.3955	0.00314472		Solyc10g083970.1	0.347925	5.77932e-21		Solyc08g079640.3	6.41536	1.76e-10		Solyc10g083520.2	0.349057	6.53172e-25
Solyc06g035530.3	5.39195	8.63e-11		Solyc02g090350.4	0.347882	2.36307e-17		Solyc01g107440.2	6.41499	6.38e-05		Solyc02g067790.4	0.348762	2.17289e-05
Solyc05g014175.1	5.38608	0.0112246		Solyc06g071220.1	0.347741	0.000165308		Solyc03g081210.1	6.41256	0.00332614		Solyc11g069590.2	0.348744	6.76637e-12
Solyc03g026140.4	5.38278	3.2e-06		Solyc01g005620.3	0.347602	9.58452e-36		Solyc05g011960.4	6.40869	2.38e-08		Solyc02g065470.1	0.348606	1.01913e-15
Solyc02g087800.3	5.37742	1.36e-08		Solyc11g012240.1	0.347406	7.5127e-10		Solyc03g043940.4	6.40712	1.05e-08		Solyc04g054490.3	0.348594	1.0593e-23
Solyc06g068430.4	5.37514	7.56e-11		Solyc11g009020.2	0.347349	4.93554e-38		Solyc04g051480.1	6.40174	1.51e-10		Solyc04g007550.4	0.348481	6.63071e-62
Solyc02g005325.1	5.37168	0.0218568		Solyc10g074720.3	0.347137	1.43342e-06		Solyc02g064690.3	6.39882	2.73e-08		Solyc02g085100.3	0.348389	5.59186e-51
Solyc04g074420.1	5.37001	1.27e-05		Solyc06g051960.3	0.346971	4.18368e-13		Solyc01g098790.2	6.38429	0.000310912		Solyc01g106910.4	0.348377	2.45364e-06
Solyc05g025870.4	5.36554	1.99e-10		Solyc07g056250.3	0.346916	1.42068e-10		Solyc02g088980.3	6.38191	0.0380159		Solyc04g009960.3	0.348368	7.43344e-37
Solyc10g080670.2	5.3619	2.42e-29		Solyc09g074410.4	0.346912	4.4618e-11		Solyc06g011370.4	6.37664	1.36e-26		Solyc03g019660.4	0.348329	5.77991e-42
Solyc03g093560.1	5.36099	4.58e-14		Solyc07g007020.3	0.346737	2.11941e-11		Solyc07g009443.1	6.37375	4.54e-06		Solyc03g058370.2	0.348234	0.000215307
Solyc09g089780.3	5.36028	0.00767191		Solyc02g031750.3	0.346605	0.00283283		Solyc06g082700.1	6.37056	0.00385285		Solyc02g084680.3	0.348166	0.00608617
Solyc02g088780.4	5.35591	4.02e-19		Solyc07g053940.1	0.346513	0.0346951		Solyc05g052040.1	6.36446	4.45e-05		Solyc07g065050.4	0.348159	1.74307e-30
Solyc06g054220.2	5.33505	6.43e-12		Solyc04g071340.5	0.34643	1.16619e-14		Solyc07g043150.1	6.35751	1.01e-07		Solyc11g069930.3	0.348045	0.000317677
Solyc07g063220.4	5.33505	9.45e-11		Solyc04g005690.4	0.346048	0.00178607		Solyc12g099960.1	6.3512	7.43e-62		Solyc04g081520.3	0.348003	0.0475706
Solyc02g070100.3	5.3335	3.04e-28		Solyc12g013850.2	0.345866	0.00117536		Solyc12g042395.1	6.34453	0.000912948		Solyc03g097010.3	0.347716	6.41663e-20
Solyc02g081660.3	5.32339	9.81e-24		Solyc07g054690.1	0.345808	0.000621981		Solyc03g006915.1	6.34386	0.039499		Solyc06g008050.4	0.3476	0.00556043
Solyc09g042780.2	5.32153	0.00266573		Solyc07g063340.3	0.345701	7.47825e-22		Solyc01g150149.1	6.32747	0.00116754		Solyc07g052980.3	0.347566	6.2887e-14
Solyc03g114010.3	5.31428	6.3e-05		Solyc02g094160.1	0.345576	1.86194e-09		Solyc02g030450.3	6.32506	3.37e-45		Solyc06g065490.3	0.347474	8.88616e-37
Solyc11g007350.1	5.31347	3.83e-05		Solyc02g084570.4	0.345335	4.14103e-22		Solyc01g108990.3	6.31736	0.0414206		Solyc12g057140.1	0.347319	4.22811e-08
Solyc07g009230.3	5.31051	0.0188872		Solyc08g065220.3	0.345322	1.01921e-14		Solyc03g062750.1	6.31279	0.0044748		Solyc10g086470.2	0.347303	7.75175e-19
Solyc06g069430.3	5.3072	2.25e-16		Solyc07g007560.3	0.345273	6.11078e-18		Solyc01g014700.2	6.30981	0.021472		Solyc02g094100.4	0.347209	0.000118624
Solyc03g006470.3	5.29442	0.0137554		Solyc10g008210.3	0.345208	0.00099823		Solyc01g105660.4	6.30071	4.29e-38		Solyc01g098000.3	0.347123	7.65284e-18
Solyc01g108440.2	5.28893	0.000324802		Solyc11g010500.1	0.345024	3.69789e-14		Solyc08g080040.4	6.29966	7.77e-18		Solyc06g076490.3	0.347106	1.01852e-16
Solyc01g096510.2	5.28394	0.000380646		Solyc07g043480.1	0.34445	2.47438e-34		Solyc01g094810.3	6.28547	2.53e-44		Solyc09g074410.4	0.346958	1.16131e-12
Solyc03g095770.3	5.2799	0.000241405		Solyc10g081160.2	0.344297	6.66692e-28		Solyc01g099810.3	6.28148	5.47e-44		Solyc08g082280.4	0.346947	9.33465e-33
Solyc03g031560.4	5.2618	1.18e-14		Solyc08g074270.4	0.344199	2.76586e-18		Solyc05g007070.2	6.27894	5.83e-92		Solyc08g068780.3	0.346901	2.12118e-07
Solyc08g029240.3	5.25941	0.00199037		Solyc02g093220.3	0.343705	3.97401e-14		Solyc09g066290.3	6.27837	9e-25		Solyc03g112880.1	0.346875	1.5406e-07
Solyc11g008970.1	5.25866	2.53e-20		Solyc04g008040.4	0.343297	5.54078e-12		Solyc04g074163.1	6.27516	0.000246888		Solyc06g050570.3	0.346785	1.37914e-19
Solyc02g082560.1	5.2373	1.78e-07		Solyc08g083310.3	0.343252	2.60288e-08		Solyc10g046770.3	6.26798	3.83e-09		Solyc09g097860.4	0.34672	5.01917e-06
Solyc12g009260.3	5.23657	4.63e-07		Solyc12g010230.2	0.343055	1.40054e-22		Solyc04g009440.3	6.25412	6.92e-07		Solyc02g081180.2	0.346529	0.001653
Solyc03g031890.3	5.22751	8.32e-05		Solyc12g087870.2	0.342847	5.62682e-06		Solyc04g074790.3	6.25192	5.75e-10		Solyc07g056230.3	0.346496	0.00106325
Solyc06g053960.3	5.22206	0.00880194		Solyc10g047110.2	0.342791	0.00158088		Solyc06g084370.1	6.24668	4.31e-05		Solyc03g083650.4	0.346459	2.79628e-08
Solyc07g066180.2	5.22066	0.000126609		Solyc04g012120.3	0.342741	3.82869e-33		Solyc11g072730.2	6.24329	1.21e-33		Solyc10g055560.2	0.346457	0.00447838
Solyc10g007440.3	5.21767	8.46e-31		Solyc02g077400.4	0.342664	0.00577712		Solyc01g011350.3	6.23991	7.09e-58		Solyc03g097800.4	0.346329	2.00108e-42
Solyc10g085580.3	5.21363	7.87e-29		Solyc01g079480.3	0.342626	1.07514e-28		Solyc02g079550.3	6.23625	0.0020187		Solyc07g065080.4	0.346153	3.86812e-36
Solyc02g065350.3	5.20882	6.56e-23		Solyc03g120380.3	0.34261	6.63642e-11		Solyc06g083910.3	6.23567	0.00277572		Solyc08g005630.3	0.346136	1.22049e-18
Solyc08g014300.4	5.2015	9.57e-15		Solyc07g065270.1	0.342575	3.13341e-14		Solyc07g009230.3	6.22632	0.012567		Solyc01g099970.4	0.346065	4.65826e-21
Solyc08g079540.4	5.20065	0.00759691		Solyc04g063390.2	0.342449	1.16718e-08		Solyc04g079530.3	6.21148	0.000167011		Solyc04g049390.3	0.345722	7.33504e-42
Solyc08g078870.3	5.19361	5.82e-08		Solyc02g081180.2	0.342438	0.00111669		Solyc01g090530.3	6.20297	0.000782085		Solyc03g112870.3	0.345655	1.04115e-35
Solyc05g013920.4	5.1884	0.0132167		Solyc03g071620.2	0.342368	3.04007e-18		Solyc12g099850.1	6.20128	8.93e-28		Solyc05g047600.4	0.345575	3.02404e-10
Solyc05g012250.3	5.18437	1.56e-08		Solyc02g070470.1	0.342302	2.28796e-11		Solyc04g018085.1	6.20123	1.2e-05		Solyc10g085800.2	0.345505	7.34235e-05
Solyc04g005140.2	5.18347	0.00374962		Solyc05g013680.3	0.341995	2.14617e-18		Solyc03g114100.1	6.19288	3.11e-38		Solyc07g066050.4	0.345477	0.00119948
Solyc09g014210.3	5.18094	3.47e-11		Solyc09g083030.1	0.341717	9.07949e-15		Solyc01g108517.1	6.19103	0.000345727		Solyc01g010640.3	0.345237	1.00006e-41
Solyc01g110010.3	5.17572	1.5e-20		Solyc07g020960.3	0.341516	8.17566e-22		Solyc02g067560.1	6.18437	6.5e-15		Solyc12g056220.2	0.345218	1.42297e-39
Solyc01g096920.3	5.1653	3.4e-30		Solyc10g077120.3	0.341365	1.02134e-15		Solyc08g080130.3	6.18313	2.54e-07		Solyc04g011540.4	0.345185	2.37724e-05
Solyc06g050360.3	5.16143	2.48e-06		Solyc08g005640.4	0.341324	0.0240164		Solyc04g064590.3	6.18297	0.00159441		Solyc04g081990.3	0.345147	2.45132e-13
Solyc07g063160.2	5.15983	1.54e-16		Solyc02g083620.3	0.340882	3.86281e-13		Solyc10g085130.2	6.18201	2.26e-08		Solyc10g080590.2	0.345133	8.63898e-38
Solyc01g020357.1	5.15804	3.42e-05		Solyc10g076710.3	0.340873	7.33848e-25		Solyc07g055170.1	6.18018	1.36e-05		Solyc05g023990.2	0.344968	4.79e-05
Solyc03g025960.1	5.15094	0.00815421		Solyc10g080870.3	0.340814	0.0315661		Solyc01g101070.3	6.15443	8.84e-51		Solyc09g010810.3	0.344868	0.000137157
Solyc06g068270.3	5.14409	3.25e-06		Solyc02g084990.3	0.340648	3.0828e-22		Solyc10g051080.1	6.1496	0.00833381		Solyc06g072580.3	0.344789	2.61387e-38
Solyc11g008940.1	5.1432	5.52e-18		Solyc09g092640.3	0.340632	5.9829e-07		Solyc01g011230.3	6.14388	0.0493645		Solyc01g096360.3	0.34474	2.53851e-28
Solyc11g064770.3	5.14046	0.0230638		Solyc07g054170.3	0.340577	4.3039e-09		Solyc09g084490.4	6.14109	3.81e-44		Solyc03g045070.1	0.344669	3.27969e-19
Solyc12g042300.2	5.13477	0.0104149		Solyc10g078340.2	0.340455	1.17925e-13		Solyc12g099780.2	6.13701	2.36e-10		Solyc01g088810.4	0.344655	0.0384904
Solyc08g006230.4	5.13258	1.04e-14		Solyc10g012410.3	0.339869	1.16472e-15		Solyc11g005635.1	6.13034	2.44e-06		Solyc07g063340.3	0.344604	2.03713e-23
Solyc08g083520.2	5.12928	2.43e-05		Solyc01g096880.4	0.339803	1.34319e-16		Solyc05g018820.1	6.12095	0.0446447		Solyc11g013270.2	0.344499	1.42795e-13
Solyc02g084900.2	5.12744	6.8e-11		Solyc07g049680.4	0.339713	2.60735e-05		Solyc09g150109.1	6.12024	0.00618662		Solyc01g099960.4	0.344483	8.35605e-05
Solyc06g150138.1	5.11618	1.16e-24		Solyc06g084300.1	0.339659	0.00116038		Solyc01g086970.4	6.1141	2.18e-99		Solyc10g050160.2	0.344447	2.04278e-09
Solyc11g007500.2	5.10909	0.000693039		Solyc06g064450.3	0.339593	3.01215e-14		Solyc07g054370.3	6.11306	1.28e-20		Solyc02g090360.3	0.344403	3.29173e-15
Solyc06g034077.1	5.10839	4.57e-12		Solyc06g075800.1	0.339566	5.70838e-10		Solyc02g067103.1	6.10492	0.0287139		Solyc07g043580.4	0.344292	2.63639e-29
Solyc07g043250.1	5.09878	0.00273869		Solyc07g049730.3	0.339422	9.09771e-16		Solyc09g074560.3	6.0963	4e-56		Solyc09g010930.4	0.344225	9.59547e-58
Solyc02g065520.1	5.0986	6.82e-14		Solyc01g109040.4	0.339221	2.77342e-24		Solyc06g068430.4	6.09565	1.07e-14		Solyc04g009180.3	0.3442	1.0851e-24
Solyc09g090740.4	5.09546	1.27e-17		Solyc02g080230.3	0.339145	2.89687e-20		Solyc07g045470.3	6.0919	1.24e-22		Solyc03g071620.2	0.344182	2.05966e-22
Solyc01g067460.3	5.09378	4.58e-12		Solyc09g083130.3	0.33896	3.34947e-16		Solyc03g117080.4	6.08529	2.6e-15		Solyc03g078505.1	0.344044	0.0279899
Solyc03g063390.1	5.08347	1.98e-07		Solyc04g007790.3	0.338876	7.54765e-09		Solyc04g018140.1	6.08012	0.000150661		Solyc05g009700.4	0.343969	0.000245713
Solyc07g041330.3	5.08076	1.12e-18		Solyc05g008920.3	0.338743	1.69297e-33		Solyc01g112220.4	6.074	1.62e-08		Solyc05g007780.3	0.343954	1.17618e-42
Solyc08g074350.3	5.07953	0.00248613		Solyc03g111680.3	0.338565	2.55287e-14		Solyc08g036507.1	6.07258	1.29e-13		Solyc08g014420.4	0.343931	3.23446e-26
Solyc01g107925.1	5.07923	0.0454265		Solyc04g078940.3	0.338535	5.75962e-06		Solyc12g099280.2	6.06339	2.91e-20		Solyc01g080460.3	0.343681	1.16003e-28
Solyc07g066410.4	5.07707	2.17e-26		Solyc05g006020.3	0.338359	1.6232e-09		Solyc02g068540.2	6.06328	4.18e-10		Solyc06g051930.3	0.343674	1.0383e-33
Solyc04g074790.3	5.07364	5.88e-10		Solyc09g011720.3	0.338251	2.62611e-25		Solyc07g009220.2	6.05331	2.26e-06		Solyc12g057030.2	0.34358	3.15681e-08
Solyc01g103970.4	5.07322	1.58e-29		Solyc05g015980.3	0.33822	1.77082e-16		Solyc12g043100.2	6.05255	2.47e-23		Solyc01g104910.3	0.343496	1.08481e-29
Solyc08g067960.3	5.07195	1.43e-22		Solyc05g012160.3	0.338217	7.98875e-18		Solyc01g088320.2	6.05225	0.00404956		Solyc02g079970.4	0.343138	3.83836e-50
Solyc00g500183.1	5.07154	2.4e-08		Solyc03g026220.3	0.338177	1.29766e-31		Solyc10g050570.1	6.05115	0.00831679		Solyc11g011260.1	0.343077	4.00016e-39
Solyc03g031460.1	5.06783	1.75e-10		Solyc02g072260.4	0.337943	5.27631e-19		Solyc03g115650.4	6.04811	7.38e-66		Solyc10g008660.2	0.34288	7.76051e-11
Solyc01g080720.4	5.06497	3.2e-14		Solyc07g054490.3	0.337922	1.48672e-14		Solyc04g056713.1	6.04623	0.00524082		Solyc10g074950.2	0.342561	0.000115965
Solyc04g071680.2	5.06487	0.0034852		Solyc10g080600.3	0.337742	1.03852e-14		Solyc09g005147.1	6.04459	0.000351402		Solyc04g014570.3	0.342544	3.75965e-33
Solyc10g085130.2	5.06365	3.58e-07		Solyc02g083790.4	0.337598	3.67743e-07		Solyc12g099110.2	6.03605	1.95e-39		Solyc06g084300.1	0.342539	0.000246527
Solyc12g038557.1	5.06329	3.58e-05		Solyc12g098490.2	0.337436	9.22545e-12		Solyc09g008640.1	6.02955	2.27e-64		Solyc02g071890.3	0.342472	6.72785e-43
Solyc04g074967.1	5.05753	0.0157234		Solyc03g025320.4	0.337426	2.33812e-16		Solyc07g041920.4	6.0282	9.63e-72		Solyc06g036110.1	0.342426	4.11591e-09
Solyc05g016180.3	5.05235	7.18e-07		Solyc02g079370.3	0.337392	9.28127e-09		Solyc07g009350.4	6.02751	2.69e-36		Solyc05g009570.3	0.342187	1.33517e-47
Solyc06g007330.3	5.05043	1.1e-07		Solyc02g062170.3	0.337233	0.000113069		Solyc04g011870.1	6.01435	0.0169589		Solyc02g077680.4	0.342183	3.28834e-28
Solyc06g073690.2	5.04838	1.63e-19		Solyc06g075830.2	0.337101	2.2235e-09		Solyc02g092475.1	5.99406	0.0273685		Solyc02g062170.3	0.342084	0.00320202
Solyc09g075910.1	5.03951	0.00178336		Solyc09g089930.3	0.336964	0.025187		Solyc12g014090.2	5.99238	3.03e-16		Solyc04g079080.2	0.341905	5.16402e-05
Solyc10g074750.1	5.03922	7.83e-20		Solyc05g014470.3	0.336881	1.88332e-37		Solyc12g056360.1	5.98767	0.00521178		Solyc09g008860.4	0.341816	1.77238e-13
Solyc06g053980.3	5.03822	5.77e-17		Solyc06g071310.4	0.336612	2.77891e-17		Solyc03g123710.3	5.981	3.91e-17		Solyc08g068590.4	0.341749	2.85149e-39
Solyc08g005510.3	5.03387	0.000174218		Solyc01g106330.3	0.336561	4.68294e-11		Solyc03g093540.1	5.98068	5.97e-17		Solyc07g006000.3	0.341658	9.62387e-49
Solyc04g010040.3	5.02558	5.62e-10		Solyc09g007770.3	0.336499	2.45784e-19		Solyc12g094490.2	5.97889	8.1e-72		Solyc06g061070.3	0.34164	4.43405e-37
Solyc01g105970.3	5.01909	6.16e-53		Solyc05g150152.1	0.336496	2.43643e-18		Solyc04g076350.1	5.97518	0.00188737		Solyc03g007775.2	0.341601	8.17976e-21
Solyc01g105940.3	5.01344	0.0301418		Solyc12g088760.1	0.3359	6.60793e-27		Solyc09g090130.3	5.97386	1.04e-09		Solyc04g011910.3	0.341488	0.0481877
Solyc01g050010.3	5.00295	1.37e-16		Solyc03g121760.3	0.335832	0.000610328		Solyc07g024000.3	5.97223	1.74e-80		Solyc10g006240.3	0.34144	2.81236e-33
Solyc09g009810.1	5.00134	8.4e-05		Solyc10g009420.3	0.335776	6.6542e-08		Solyc02g090045.1	5.97118	2.56e-05		Solyc02g084410.3	0.341393	1.7003e-38
Solyc11g069093.1	5.00081	9.91e-07		Solyc03g113770.3	0.335638	3.8673e-13		Solyc08g078040.4	5.96955	2.97e-06		Solyc01g087190.4	0.341273	1.09824e-33
Solyc02g070020.1	4.99928	0.000125275		Solyc10g006970.3	0.335389	2.31523e-14		Solyc11g005630.1	5.96356	7.53e-10		Solyc01g110660.4	0.341192	5.93038e-05
Solyc02g068670.3	4.99415	0.0332734		Solyc06g053380.3	0.33518	0.000353404		Solyc03g078360.1	5.95616	1.4e-05		Solyc01g110590.4	0.341071	0.000210558
Solyc02g014430.3	4.99269	4.27e-09		Solyc03g117300.4	0.335005	1.25817e-14		Solyc03g071700.1	5.95583	1.4e-07		Solyc09g009640.3	0.340778	5.3104e-28
Solyc01g108517.1	4.98533	0.00455826		Solyc05g007880.4	0.334966	1.2582e-22		Solyc04g010010.3	5.95488	0.000356098		Solyc08g077360.3	0.34075	0.0454493
Solyc03g078310.1	4.98317	0.0279478		Solyc06g083810.3	0.334906	6.18661e-20		Solyc03g150112.1	5.95309	1.27e-08		Solyc02g014460.4	0.340721	3.65348e-24
Solyc08g067060.2	4.98228	4.01e-24		Solyc02g090920.2	0.334784	0.00934615		Solyc01g014250.2	5.95163	4.01e-19		Solyc02g069540.3	0.340458	0.0162181
Solyc09g150157.1	4.98181	9.36e-07		Solyc06g054010.3	0.33473	3.80525e-16		Solyc09g090690.4	5.95096	8.31e-10		Solyc07g065310.3	0.340365	1.34532e-24
Solyc09g072680.2	4.98082	8.58e-16		Solyc07g062570.3	0.334678	6.61759e-22		Solyc11g011080.3	5.9455	3.14e-31		Solyc09g092220.3	0.340212	0.0395285
Solyc10g074560.2	4.97976	2.1e-15		Solyc05g007010.3	0.334629	2.34792e-09		Solyc06g068160.3	5.93922	0.0147517		Solyc06g064940.3	0.340207	6.27466e-34
Solyc07g024000.3	4.97764	3.32e-57		Solyc07g056670.3	0.334589	0.0123772		Solyc06g066330.3	5.93525	1.5e-45		Solyc02g083580.4	0.340096	8.87679e-18
Solyc03g120080.4	4.97623	1.4e-13		Solyc03g121730.3	0.334323	3.88933e-20		Solyc10g080010.2	5.92573	1.71e-05		Solyc04g009200.3	0.340066	1.2347e-72
Solyc01g066200.1	4.97552	1.34e-06		Solyc07g066610.3	0.334308	2.38016e-35		Solyc01g150175.1	5.92083	0.00148159		Solyc07g007160.3	0.340037	2.12262e-21
Solyc04g076330.3	4.97036	3.9e-08		Solyc04g016330.3	0.334255	6.85817e-10		Solyc04g076460.4	5.91789	2.87e-15		Solyc10g079480.1	0.339987	8.32346e-31
Solyc09g083350.3	4.9674	1.79e-50		Solyc06g082940.3	0.333985	8.80402e-32		Solyc01g081160.4	5.90732	3.78e-09		Solyc08g014030.1	0.339898	4.30346e-08
Solyc07g049645.1	4.96588	0.000759547		Solyc01g107460.2	0.333954	0.000352008		Solyc04g079850.2	5.90701	3.6e-14		Solyc01g096190.3	0.339816	1.52963e-17
Solyc04g045290.1	4.9646	0.0247025		Solyc01g103790.3	0.333816	0.00431371		Solyc03g081330.1	5.90228	1.94e-12		Solyc03g117610.2	0.339793	1.80908e-05
Solyc05g012820.2	4.9628	0.0135969		Solyc01g073700.3	0.333602	0.00153779		Solyc01g087030.3	5.90112	3.56e-71		Solyc08g068160.2	0.33969	1.13266e-05
Solyc01g008460.3	4.95531	3.17e-20		Solyc03g121960.3	0.333592	1.72434e-27		Solyc04g018120.1	5.89794	1.2e-05		Solyc12g095970.3	0.339624	4.91798e-05
Solyc01g006020.4	4.95225	3.73e-40		Solyc05g012325.1	0.333514	8.01177e-22		Solyc01g008300.2	5.89489	0.0149112		Solyc03g005260.3	0.33939	3.76214e-47
Solyc01g095480.4	4.92772	2.29e-24		Solyc01g073680.4	0.333496	5.91085e-28		Solyc02g070705.1	5.8945	4.49e-06		Solyc06g150105.1	0.339235	0.0178416
Solyc07g044760.3	4.92466	1.15e-53		Solyc08g080050.4	0.333443	3.91364e-21		Solyc02g090390.4	5.89253	5.63e-34		Solyc12g006020.1	0.3392	3.40537e-13
Solyc02g065570.1	4.91355	2.03e-09		Solyc01g094760.3	0.333438	0.000591752		Solyc08g068730.1	5.89128	0.000134775		Solyc12g010840.2	0.339135	6.89773e-49
Solyc04g080680.4	4.91213	2.28e-22		Solyc03g006620.3	0.333304	2.96137e-08		Solyc04g082460.4	5.89086	6.34e-16		Solyc01g067550.3	0.338908	2.10007e-23
Solyc03g118760.4	4.912	0.0443475		Solyc07g042900.4	0.333223	3.29393e-14		Solyc09g011650.4	5.88717	2.62e-16		Solyc02g072550.1	0.338862	0.0311885
Solyc03g113630.3	4.90999	4.05e-74		Solyc11g068530.1	0.33317	2.82941e-23		Solyc01g103970.4	5.8855	1.45e-40		Solyc06g053780.4	0.338795	2.45517e-10
Solyc09g056270.3	4.90747	1.14e-05		Solyc07g025530.1	0.333167	1.59398e-13		Solyc08g006770.3	5.87951	3.15e-09		Solyc09g064500.3	0.338728	1.56707e-61
Solyc03g059400.1	4.90394	0.00904067		Solyc03g115820.3	0.33306	6.66732e-31		Solyc08g067760.4	5.87853	1.21e-05		Solyc11g056297.1	0.338677	0.000182058
Solyc04g008730.3	4.90312	1.4e-17		Solyc11g066680.1	0.332624	5.00388e-35		Solyc08g005333.1	5.87678	1.34e-21		Solyc03g115220.4	0.338548	8.31055e-10
Solyc11g008760.3	4.9027	9.36e-11		Solyc12g056460.3	0.332615	1.38552e-11		Solyc03g082730.1	5.87296	0.000144174		Solyc07g063740.2	0.338535	5.56164e-14
Solyc05g010780.1	4.89724	1.81e-09		Solyc05g007560.3	0.332579	5.937e-13		Solyc02g084380.3	5.8727	7.57e-20		Solyc01g100850.3	0.338396	2.53486e-25
Solyc01g006010.3	4.89699	2.16e-31		Solyc05g015470.1	0.332552	9.70982e-17		Solyc06g053980.3	5.8664	1.92e-17		Solyc12g044300.2	0.338284	1.52324e-31
Solyc02g150143.1	4.89214	1.07e-17		Solyc03g062790.3	0.332402	1.17864e-40		Solyc08g006220.4	5.86572	1.95e-16		Solyc02g093220.3	0.338252	3.09318e-21
Solyc09g072597.1	4.89058	0.0237652		Solyc02g087040.1	0.33214	4.33811e-13		Solyc10g085580.3	5.85225	8.65e-37		Solyc06g082150.4	0.337916	1.13951e-27
Solyc03g093880.3	4.88922	1.41e-30		Solyc07g005900.3	0.332099	0.000665833		Solyc11g070180.1	5.85221	0.00409945		Solyc12g013900.3	0.337873	1.41116e-36
Solyc11g150143.1	4.88609	0.0106018		Solyc04g074030.3	0.332043	0.0280383		Solyc03g093880.3	5.84848	5.62e-36		Solyc12g095780.2	0.337679	3.20449e-17
Solyc07g038100.3	4.88456	4.78e-12		Solyc11g068520.3	0.331876	6.99681e-33		Solyc08g007660.2	5.84266	0.00348126		Solyc09g072660.4	0.337676	2.69693e-06
Solyc12g077380.1	4.8836	0.00285023		Solyc05g008895.1	0.33153	2.01405e-11		Solyc05g054860.1	5.83292	3.1e-44		Solyc11g073050.2	0.337143	4.18333e-31
Solyc07g150109.1	4.88148	6.85e-11		Solyc12g005750.1	0.33143	0.0109914		Solyc11g045225.1	5.82998	3.6e-56		Solyc08g006990.3	0.336873	1.51984e-13
Solyc01g007140.3	4.87702	2.61e-08		Solyc03g005580.2	0.331173	0.0185531		Solyc07g008760.4	5.82935	1.86e-32		Solyc07g042580.3	0.336733	1.3384e-11
Solyc04g056425.1	4.8649	9.72e-09		Solyc03g114175.1	0.331014	0.0399562		Solyc01g109110.3	5.82726	1.97e-11		Solyc03g006670.4	0.336681	9.512e-10
Solyc09g091460.3	4.85067	0.000961395		Solyc01g088480.3	0.330991	2.82412e-20		Solyc06g083270.3	5.82216	5.6e-37		Solyc09g064930.3	0.336594	1.65577e-34
Solyc05g055870.3	4.84781	9.68e-20		Solyc09g007900.4	0.330897	4.34939e-23		Solyc11g032220.2	5.8208	0.00100259		Solyc09g075180.3	0.336589	2.73691e-62
Solyc08g076870.1	4.84447	1.35e-16		Solyc08g005710.3	0.330716	5.37326e-05		Solyc02g082125.1	5.81304	0.00490209		Solyc09g011300.3	0.336246	1.04785e-36
Solyc12g099840.1	4.84228	7.99e-19		Solyc06g005910.4	0.33068	3.42669e-08		Solyc11g010210.1	5.81295	0.000213596		Solyc10g083140.1	0.336182	2.0982e-10
Solyc04g081580.4	4.84148	4.7e-26		Solyc01g080640.3	0.330338	9.31003e-32		Solyc01g090050.4	5.80779	3.02e-06		Solyc05g006650.3	0.336158	1.37681e-31
Solyc12g036820.2	4.83702	0.000485047		Solyc01g110540.3	0.330192	1.457e-21		Solyc04g054340.1	5.80776	1.95e-05		Solyc07g053180.3	0.336012	5.19733e-54
Solyc06g150119.1	4.83566	1.55e-09		Solyc12g009600.2	0.330168	2.47877e-44		Solyc03g005970.4	5.80758	2.03e-05		Solyc04g008830.1	0.335983	8.06838e-07
Solyc09g061790.1	4.82322	0.000152212		Solyc03g121910.1	0.330091	1.10604e-45		Solyc04g007170.3	5.80727	1.25e-46		Solyc06g007990.4	0.335859	4.74392e-21
Solyc12g017690.3	4.8211	9.05e-14		Solyc04g005470.3	0.330004	0.000597883		Solyc05g014210.4	5.80594	0.000294706		Solyc05g006570.1	0.335705	0.00270987
Solyc01g109630.4	4.81087	4.52e-36		Solyc07g005760.3	0.329859	1.9599e-46		Solyc01g095680.2	5.79816	3.74e-55		Solyc02g014150.4	0.335682	2.48562e-58
Solyc02g090390.4	4.80328	9.41e-31		Solyc05g008770.3	0.329831	2.05576e-27		Solyc02g088090.1	5.79437	0.000216368		Solyc06g072510.4	0.335611	0.00965274
Solyc02g081060.4	4.80304	1.58e-11		Solyc08g083110.4	0.329635	4.52519e-11		Solyc03g063090.1	5.79161	0.000249562		Solyc12g056580.2	0.335302	4.2961e-36
Solyc03g120050.3	4.79853	0.00101295		Solyc12g096860.3	0.329594	0.00300002		Solyc02g078020.3	5.78749	1.71e-46		Solyc12g021360.3	0.335269	7.3765e-41
Solyc07g043170.4	4.7971	1.41e-22		Solyc12g013650.2	0.32941	1.2762e-10		Solyc06g066540.1	5.7805	2.24e-17		Solyc03g044100.4	0.335127	6.5683e-06
Solyc06g068170.2	4.79307	0.00295257		Solyc08g080090.3	0.329392	1.05342e-13		Solyc12g088240.2	5.7797	0.0402766		Solyc11g012410.2	0.335114	1.44029e-32
Solyc03g063090.1	4.79198	0.000234133		Solyc12g036150.1	0.329296	5.5539e-08		Solyc03g095180.3	5.77228	1.81e-51		Solyc06g073760.3	0.335078	0.0069503
Solyc11g062250.2	4.78772	3.65e-10		Solyc12g005310.2	0.329176	0.018658		Solyc08g077120.2	5.76596	1.65e-50		Solyc12g095980.2	0.335045	5.00941e-09
Solyc01g081170.3	4.78745	8.89e-08		Solyc04g016260.3	0.32911	8.28028e-29		Solyc01g097510.4	5.76574	7.57e-34		Solyc04g080550.4	0.33501	2.08484e-12
Solyc12g038370.2	4.78297	8.45e-16		Solyc07g066430.3	0.329053	1.37422e-30		Solyc01g081170.3	5.76424	9.67e-08		Solyc08g069020.1	0.334998	1.51355e-11
Solyc10g009130.4	4.77739	1.16e-06		Solyc06g074370.3	0.328943	4.0708e-11		Solyc03g082640.3	5.75726	5.3e-09		Solyc10g085500.2	0.334997	5.80935e-05
Solyc12g006300.2	4.776	1.8e-07		Solyc11g067080.3	0.328806	6.97389e-23		Solyc07g066180.2	5.75264	1.53e-06		Solyc09g064480.1	0.334894	2.70836e-21
Solyc02g088510.4	4.77413	1.05e-09		Solyc04g081080.1	0.328692	0.018036		Solyc04g150163.1	5.75049	0.000661866		Solyc01g100870.3	0.334858	4.71922e-26
Solyc03g031840.3	4.77408	7.74e-30		Solyc04g077470.3	0.328603	1.61087e-21		Solyc09g075920.1	5.74949	7.75e-05		Solyc05g008620.4	0.33472	0.0130163
Solyc02g150139.1	4.77116	2.93e-10		Solyc08g048250.4	0.328598	1.74878e-17		Solyc05g046310.3	5.74517	1.38e-28		Solyc10g081100.3	0.334619	3.20005e-44
Solyc01g106820.3	4.75821	7.26e-30		Solyc01g010000.3	0.328536	8.86803e-26		Solyc11g064960.2	5.7401	0.000569125		Solyc12g010390.2	0.334512	1.84693e-37
Solyc01g081000.3	4.75585	0.000448816		Solyc10g079510.3	0.328464	0.00212997		Solyc06g074620.3	5.73452	1.65e-07		Solyc09g018500.3	0.334505	1.02897e-05
Solyc09g008670.3	4.75582	1.43e-14		Solyc02g071080.3	0.328338	2.17901e-06		Solyc10g008130.3	5.72835	3.03e-47		Solyc05g055650.3	0.334491	0.00166408
Solyc03g119950.1	4.75341	1.71e-14		Solyc10g005330.3	0.328246	3.05184e-25		Solyc02g072210.1	5.72301	0.00173737		Solyc05g005080.3	0.334461	3.2129e-59
Solyc01g098150.3	4.75289	1.17e-41		Solyc11g007770.2	0.328162	1.47663e-21		Solyc05g150128.1	5.71792	0.00503228		Solyc12g010050.2	0.334303	5.01324e-15
Solyc12g014330.1	4.75122	9.73e-11		Solyc01g081450.3	0.327997	3.64901e-10		Solyc01g100010.3	5.71222	5.23e-06		Solyc09g010860.4	0.334255	4.77456e-19
Solyc11g069280.2	4.7492	0.00827537		Solyc06g054480.3	0.327772	0.000371739		Solyc05g010470.4	5.70053	1.53e-50		Solyc06g075600.3	0.334187	0.000223869
Solyc11g011410.3	4.74831	2.99e-06		Solyc02g079250.4	0.32776	1.09795e-19		Solyc02g085320.1	5.69152	1.66e-12		Solyc03g098190.3	0.334112	0.00994515
Solyc01g079710.3	4.746	1.74e-46		Solyc12g057140.1	0.327743	2.15682e-08		Solyc11g069850.3	5.68722	0.00273419		Solyc04g076310.4	0.33405	0.000316121
Solyc03g097390.3	4.74003	0.000233785		Solyc11g018550.4	0.327731	1.35175e-28		Solyc01g108440.2	5.68571	4.65e-07		Solyc10g005750.3	0.333956	0.00048999
Solyc10g150144.1	4.73772	0.0236596		Solyc04g054810.3	0.327541	4.19548e-24		Solyc03g006910.3	5.68448	0.0445198		Solyc12g014360.2	0.333765	0.0163929
Solyc04g064545.1	4.73443	5.46e-08		Solyc02g092050.3	0.327437	0.00853314		Solyc01g091160.4	5.68255	6.42e-35		Solyc05g005190.3	0.333744	1.1778e-38
Solyc03g114780.3	4.73122	1.02e-24		Solyc06g007440.4	0.3274	5.59694e-07		Solyc01g110680.4	5.67066	6.49e-05		Solyc05g012160.3	0.333705	6.17569e-38
Solyc05g051480.2	4.72637	4.27e-05		Solyc11g061720.1	0.327343	6.00431e-08		Solyc10g079940.1	5.66418	0.00986383		Solyc04g080850.3	0.333696	6.75405e-37
Solyc03g124068.1	4.72584	1.23e-16		Solyc11g069420.2	0.327333	2.74764e-05		Solyc12g088400.1	5.66239	1.93e-08		Solyc11g068780.1	0.333677	0.0330627
Solyc02g032410.3	4.71869	3.79e-07		Solyc06g036130.4	0.327319	7.42045e-15		Solyc06g076710.3	5.65234	0.0099275		Solyc05g005160.3	0.33365	9.96908e-26
Solyc04g082915.1	4.7186	0.0289025		Solyc07g065810.2	0.327304	0.0336731		Solyc06g005480.3	5.65095	9.07e-21		Solyc02g081330.4	0.333614	3.71504e-36
Solyc04g006970.4	4.71822	5.76e-15		Solyc01g106650.3	0.327223	0.00227738		Solyc01g099230.3	5.63679	4.08e-23		Solyc12g049210.1	0.333614	0.0461833
Solyc05g015250.2	4.71764	9.47e-05		Solyc02g081150.1	0.327166	5.26351e-25		Solyc02g077840.2	5.62742	2.23e-06		Solyc08g078840.3	0.333533	2.14415e-08
Solyc11g017340.1	4.7139	0.00352547		Solyc03g110940.3	0.327164	8.76819e-26		Solyc02g084840.3	5.62619	4.96e-06		Solyc11g051160.2	0.333458	1.56345e-32
Solyc03g112280.3	4.71384	2.35e-09		Solyc02g080550.1	0.327161	0.0232095		Solyc05g009410.3	5.62193	0.00876868		Solyc11g010920.3	0.333381	2.55709e-05
Solyc02g087640.3	4.7136	1.25e-31		Solyc03g007050.3	0.327098	3.39381e-08		Solyc09g065350.1	5.61699	0.0101377		Solyc02g094160.1	0.333346	1.53247e-15
Solyc07g055760.3	4.71062	0.0156721		Solyc04g076310.4	0.326864	2.2914e-07		Solyc02g077620.1	5.60594	4.28e-08		Solyc03g115020.3	0.333289	6.8546e-38
Solyc01g109110.3	4.70767	1.01e-13		Solyc02g078140.3	0.326838	3.49585e-36		Solyc08g028970.3	5.59872	2.01e-15		Solyc02g091840.3	0.333219	1.92645e-42
Solyc05g008640.1	4.70607	0.0100637		Solyc12g099400.2	0.326829	5.98626e-14		Solyc04g051475.1	5.59792	8.48e-05		Solyc11g061720.1	0.333131	1.37452e-05
Solyc02g090640.4	4.70363	0.0257454		Solyc06g068680.3	0.326778	2.33157e-09		Solyc02g079960.3	5.59396	2.21e-42		Solyc09g064630.3	0.333042	1.56626e-41
Solyc11g045530.3	4.70206	2.79e-08		Solyc02g088820.4	0.326554	1.71243e-10		Solyc10g074970.1	5.58478	4.12e-45		Solyc12g005410.2	0.332971	1.11857e-18
Solyc05g006130.4	4.70063	4.86e-30		Solyc02g069880.4	0.326084	3.57831e-11		Solyc11g012530.3	5.57308	0.0207526		Solyc01g006240.3	0.332933	2.62442e-05
Solyc04g056570.3	4.69843	0.000212213		Solyc01g087190.4	0.326072	6.3834e-18		Solyc01g099250.3	5.56911	0.0239324		Solyc01g110190.4	0.332828	8.7508e-19
Solyc02g082630.2	4.69609	0.000774318		Solyc06g016790.3	0.326029	8.21942e-13		Solyc10g045385.1	5.55229	0.00012335		Solyc03g007770.3	0.332799	9.23038e-22
Solyc04g079740.3	4.68891	4.89e-20		Solyc05g056320.3	0.325922	5.77998e-26		Solyc07g052700.3	5.55046	1.62e-37		Solyc12g011020.2	0.332462	2.37639e-22
Solyc03g077980.2	4.68479	0.000620242		Solyc08g014330.3	0.32587	0.0440521		Solyc05g026070.1	5.54837	7.84e-06		Solyc04g014410.4	0.332424	0.00011149
Solyc08g150148.1	4.68471	2.96e-59		Solyc08g068730.1	0.325749	0.0420893		Solyc12g014470.2	5.54641	3.4e-34		Solyc01g102820.4	0.332321	9.03378e-27
Solyc03g083140.3	4.68416	5.97e-13		Solyc09g063130.3	0.325653	1.27186e-17		Solyc02g079730.4	5.54108	6.57e-74		Solyc01g095670.4	0.332201	4.98756e-52
Solyc10g083540.3	4.68184	0.0164243		Solyc08g005100.3	0.3256	8.44585e-06		Solyc04g076600.3	5.53932	0.047134		Solyc01g103140.3	0.332154	3.23272e-18
Solyc06g083650.3	4.67937	9.64e-16		Solyc12g056830.1	0.325581	4.36195e-28		Solyc09g007060.2	5.53366	1.21e-05		Solyc03g080080.4	0.33199	2.29295e-28
Solyc12g007045.1	4.67795	2.21e-05		Solyc03g098190.3	0.325242	0.0184334		Solyc08g065820.3	5.53079	2.5e-05		Solyc01g109790.3	0.331915	4.62389e-25
Solyc08g005333.1	4.67628	1.02e-18		Solyc08g063000.4	0.325176	3.24363e-05		Solyc03g078350.3	5.52932	1.57e-19		Solyc01g090790.4	0.331759	8.83909e-44
Solyc10g084080.3	4.66894	1.72e-15		Solyc06g083180.4	0.325105	1.31495e-16		Solyc08g082960.3	5.52411	4.78e-10		Solyc04g005820.4	0.331672	4.5345e-10
Solyc06g065120.1	4.66823	0.00729555		Solyc07g056140.3	0.325101	3.21158e-32		Solyc06g071810.1	5.52186	1.28e-14		Solyc05g006000.3	0.331579	5.35663e-09
Solyc03g116840.3	4.66316	5.79e-19		Solyc05g052590.1	0.324981	3.01866e-25		Solyc07g066560.1	5.51583	1.02e-05		Solyc03g121760.3	0.331562	0.000105106
Solyc11g032090.3	4.66129	0.0259243		Solyc12g096170.2	0.32482	0.00128111		Solyc02g068550.2	5.51172	2.43e-18		Solyc10g007290.4	0.331413	6.47868e-12
Solyc05g054850.1	4.65736	0.0219593		Solyc02g093170.4	0.324811	2.61405e-22		Solyc02g078160.3	5.51102	1.44e-08		Solyc06g066620.4	0.331299	2.95681e-55
Solyc01g102640.2	4.65525	1.18e-06		Solyc06g049040.4	0.324787	1.35414e-19		Solyc01g006020.4	5.50927	9.45e-50		Solyc05g005940.3	0.331195	4.41545e-07
Solyc03g082370.1	4.65388	0.0052141		Solyc09g010810.3	0.324695	2.31643e-05		Solyc12g044730.2	5.5078	5.28e-14		Solyc12g098640.3	0.330879	9.12139e-31
Solyc06g073030.3	4.65297	0.00328142		Solyc08g079800.4	0.324581	3.07126e-09		Solyc08g082480.3	5.50729	2.27e-27		Solyc02g081150.1	0.330813	1.50225e-25
Solyc05g018890.1	4.65268	0.0201111		Solyc11g012580.2	0.324572	0.00175002		Solyc05g010640.3	5.50693	5.15e-05		Solyc02g071320.4	0.330682	7.07601e-51
Solyc02g068540.2	4.65227	7.68e-08		Solyc02g030120.3	0.324389	0.00158439		Solyc01g100080.3	5.50494	6.16e-22		Solyc03g115890.3	0.330613	3.35478e-15
Solyc11g039890.2	4.65158	0.00296522		Solyc09g098610.2	0.324383	0.000203098		Solyc03g115290.3	5.50453	0.0021173		Solyc02g069430.4	0.330406	0.0127487
Solyc03g111050.3	4.65141	1.17e-63		Solyc09g010510.4	0.324139	4.71868e-07		Solyc07g008600.1	5.50027	0.0117946		Solyc07g009437.1	0.330397	0.00548884
Solyc04g074430.2	4.64787	4.47e-09		Solyc12g095870.3	0.324041	0.00799612		Solyc03g026140.4	5.49952	2.11e-06		Solyc06g074490.1	0.330382	2.70472e-25
Solyc11g062290.3	4.64772	0.0276719		Solyc10g024360.2	0.323834	8.30138e-17		Solyc09g007430.1	5.49849	1.07e-29		Solyc03g082600.4	0.32998	8.9395e-44
Solyc02g086780.4	4.64447	1.25e-07		Solyc04g009180.3	0.323824	1.05842e-29		Solyc12g013520.3	5.49053	7e-07		Solyc12g042460.2	0.329773	0.0291782
Solyc09g092080.4	4.64422	1.92e-22		Solyc02g067380.4	0.323687	0.00411052		Solyc04g011770.2	5.48995	9.58e-05		Solyc01g108930.3	0.329766	0.00153169
Solyc02g085560.3	4.6186	5.9e-13		Solyc08g007790.3	0.32341	3.64604e-09		Solyc01g067160.4	5.48841	8.05e-05		Solyc02g089080.2	0.329514	2.91279e-46
Solyc11g040060.3	4.61851	1.89e-16		Solyc08g077880.3	0.323409	1.67285e-31		Solyc12g038810.3	5.47563	0.00430767		Solyc11g008990.2	0.329376	1.18419e-50
Solyc11g033281.1	4.6138	0.00201615		Solyc06g008560.2	0.323287	1.05258e-06		Solyc10g050770.1	5.46879	2.78e-05		Solyc10g038130.3	0.329195	1.7636e-37
Solyc05g005550.4	4.61335	1.34e-08		Solyc01g111160.3	0.323267	1.85011e-10		Solyc03g117800.4	5.46252	4e-48		Solyc05g026240.3	0.32916	4.66193e-20
Solyc10g011765.1	4.61231	0.00426446		Solyc11g072240.2	0.323126	2.67151e-22		Solyc09g090685.1	5.45487	0.00304567		Solyc04g049800.3	0.329148	2.15187e-24
Solyc02g014035.1	4.61146	9.91e-06		Solyc03g013340.3	0.322909	0.00172466		Solyc07g040990.4	5.45479	1.01e-43		Solyc04g009240.2	0.329109	0.0132707
Solyc08g081765.1	4.60905	1.1e-11		Solyc05g010720.4	0.322902	1.59927e-06		Solyc03g120740.1	5.45406	1.44e-14		Solyc01g091920.2	0.328902	5.49216e-16
Solyc05g010530.3	4.60757	6.76e-13		Solyc06g064820.3	0.32281	0.00963518		Solyc09g150126.1	5.44465	2.91e-07		Solyc01g005530.3	0.328525	7.47146e-11
Solyc06g066330.3	4.6064	1.98e-21		Solyc04g040000.2	0.322614	3.53522e-15		Solyc05g014130.3	5.44138	9.92e-36		Solyc02g087190.1	0.328405	3.78108e-27
Solyc09g005745.1	4.60335	0.000148405		Solyc04g077180.3	0.322606	0.0017308		Solyc06g011380.2	5.43999	1.2e-17		Solyc02g092800.3	0.328336	2.38223e-33
Solyc08g083130.4	4.6014	1.8e-05		Solyc06g072630.4	0.322481	7.8616e-05		Solyc11g050890.2	5.43773	4.18e-07		Solyc11g013310.2	0.328271	1.91125e-13
Solyc04g008230.3	4.60017	9.65e-33		Solyc06g005560.4	0.322383	1.74196e-11		Solyc02g078390.3	5.43188	2.95e-51		Solyc01g102350.3	0.32819	2.66168e-22
Solyc09g055265.1	4.6001	2.61e-05		Solyc09g011840.1	0.322377	1.7826e-20		Solyc08g008370.3	5.42047	6.72e-08		Solyc02g072260.4	0.328165	1.21313e-24
Solyc06g053220.3	4.59763	0.0149665		Solyc02g065470.1	0.322216	7.72068e-16		Solyc10g055265.1	5.417	0.0026935		Solyc02g079360.3	0.328018	9.58012e-32
Solyc11g066100.2	4.5964	3.64e-52		Solyc02g065530.4	0.321875	3.94952e-07		Solyc06g072460.1	5.41541	5.23e-05		Solyc02g093230.4	0.327833	0.0114886
Solyc07g040660.4	4.59534	2.12e-10		Solyc02g078810.4	0.321824	1.05338e-10		Solyc08g044280.1	5.40797	1.92e-16		Solyc07g018010.3	0.327794	3.06988e-14
Solyc02g094000.1	4.59264	0.0150191		Solyc09g090320.2	0.321758	0.00135421		Solyc09g064780.3	5.40038	6.05e-15		Solyc01g090340.3	0.3276	8.21576e-45
Solyc06g011580.1	4.58767	0.0399573		Solyc11g051160.2	0.321645	1.60974e-34		Solyc01g105970.3	5.3973	2.37e-100		Solyc12g056345.1	0.327569	1.29343e-07
Solyc00g500245.1	4.58669	0.000722998		Solyc01g098410.4	0.32161	1.73392e-14		Solyc06g011575.1	5.39698	3.25e-08		Solyc09g075480.3	0.327459	4.20254e-08
Solyc12g006320.3	4.58617	1.18e-93		Solyc12g010050.2	0.321487	7.87122e-10		Solyc07g053210.3	5.3949	0.00196492		Solyc03g007550.4	0.327262	0.000188166
Solyc01g103640.4	4.58434	5.26e-05		Solyc06g051400.3	0.321447	9.34847e-37		Solyc02g038740.4	5.38876	2.09e-15		Solyc02g088390.4	0.327195	3.55774e-21
Solyc03g098580.1	4.57946	0.00561151		Solyc12g042760.1	0.32138	2.76706e-07		Solyc01g066340.4	5.38626	2.08e-12		Solyc08g078670.2	0.327165	9.48339e-34
Solyc01g098520.3	4.5784	0.000252057		Solyc04g078560.1	0.321352	0.00867268		Solyc01g081270.2	5.38217	5.23e-06		Solyc07g052070.3	0.327061	0.00665904
Solyc04g054510.4	4.57538	1.13e-07		Solyc11g010170.2	0.321349	3.39344e-11		Solyc10g008510.3	5.37857	2.74e-10		Solyc09g011040.1	0.326994	1.79421e-07
Solyc01g096550.3	4.57193	4.21e-16		Solyc12g007010.2	0.321179	4.66974e-25		Solyc01g101060.4	5.37762	4.75e-107		Solyc10g081160.2	0.326915	3.76717e-33
Solyc06g005140.3	4.57076	1.98e-15		Solyc09g097890.2	0.321145	2.25862e-07		Solyc01g087800.2	5.36643	1.9e-08		Solyc05g052140.3	0.326824	4.51471e-29
Solyc04g007425.1	4.56368	1.49e-07		Solyc11g069070.3	0.321035	1.47326e-15		Solyc05g056390.2	5.36518	2.08e-57		Solyc03g097230.1	0.326818	3.98874e-21
Solyc11g066740.2	4.5607	1.72e-21		Solyc12g099930.2	0.320969	3.01304e-16		Solyc03g059400.1	5.36492	0.0109947		Solyc08g067430.4	0.326798	4.21801e-15
Solyc08g022060.2	4.55976	2.08e-07		Solyc06g076790.1	0.320933	1.1753e-18		Solyc01g097080.1	5.35992	7.17e-05		Solyc01g005120.3	0.326711	5.27541e-16
Solyc10g024420.3	4.55766	0.0150197		Solyc11g071940.1	0.320583	0.000148641		Solyc02g031780.1	5.35763	0.00361486		Solyc10g080550.2	0.326701	1.67566e-14
Solyc10g055597.1	4.54844	5.95e-16		Solyc08g079740.3	0.320443	8.06381e-17		Solyc07g006130.3	5.35296	2.15e-10		Solyc07g054450.4	0.326611	5.48973e-07
Solyc04g051490.3	4.54754	2.67e-06		Solyc08g079890.2	0.320345	1.13391e-13		Solyc02g081840.4	5.35209	5.78e-16		Solyc04g077420.4	0.326348	5.65757e-11
Solyc01g111910.3	4.54514	9.09e-36		Solyc09g009830.3	0.320325	4.00227e-16		Solyc02g086570.3	5.34955	1.4e-05		Solyc02g079640.3	0.32603	4.6417e-20
Solyc01g095160.3	4.54145	2.01e-11		Solyc01g094610.4	0.320197	0.000135636		Solyc03g122110.1	5.34518	3.43e-05		Solyc08g078500.3	0.325958	1.72382e-11
Solyc11g072730.2	4.5406	1.62e-18		Solyc06g007160.4	0.32015	1.19781e-21		Solyc01g102790.3	5.33996	4.49e-08		Solyc11g071820.3	0.325689	9.48975e-16
Solyc03g150103.1	4.53634	1.02e-10		Solyc11g017010.2	0.320075	4.18975e-23		Solyc03g005810.4	5.33339	5.82e-05		Solyc01g110280.3	0.325634	1.75824e-33
Solyc00g500184.1	4.53387	0.0415135		Solyc01g111830.3	0.319972	2.5592e-20		Solyc11g007140.2	5.32856	0.0330915		Solyc01g095250.1	0.325424	0.035276
Solyc02g082160.2	4.52743	0.000851219		Solyc04g074470.1	0.319748	0.000104781		Solyc02g091590.4	5.32751	0.0312249		Solyc05g050520.4	0.32541	0.00334143
Solyc12g043100.2	4.52012	5.21e-16		Solyc02g085010.1	0.319742	8.26038e-10		Solyc02g090060.1	5.32614	2.55e-09		Solyc09g011710.4	0.325323	8.78973e-17
Solyc04g081060.3	4.51376	1.01e-09		Solyc08g005130.1	0.319639	6.06983e-11		Solyc07g064560.4	5.3251	1.24e-38		Solyc04g081810.4	0.325319	4.3107e-05
Solyc01g108750.2	4.51208	3.33e-06		Solyc07g008920.4	0.319608	1.66714e-07		Solyc06g035600.3	5.32368	1.6e-24		Solyc04g076790.3	0.3252	2.43035e-27
Solyc01g096800.3	4.50862	4.23e-12		Solyc09g007750.4	0.319553	5.45238e-10		Solyc02g085560.3	5.32039	2.67e-13		Solyc12g010550.1	0.325163	6.79246e-08
Solyc08g076200.4	4.50148	6.27e-54		Solyc04g078310.3	0.319431	8.54372e-06		Solyc01g087360.3	5.31825	0.0138191		Solyc01g093965.2	0.325127	2.14803e-11
Solyc06g005200.3	4.50055	2.63e-19		Solyc10g005220.3	0.319386	1.23286e-05		Solyc09g065840.3	5.31778	1.98e-39		Solyc01g099030.4	0.325113	5.01352e-09
Solyc03g063150.3	4.49628	0.00563285		Solyc05g007760.2	0.319346	0.00610645		Solyc02g083400.3	5.31399	3.38e-18		Solyc01g073700.3	0.325086	0.000547532
Solyc07g007150.1	4.49461	2.21e-10		Solyc03g114730.3	0.31882	5.94284e-28		Solyc07g054480.3	5.31387	9.87e-21		Solyc02g065380.3	0.324845	6.14219e-20
Solyc04g050620.3	4.49375	0.000550196		Solyc12g008840.2	0.318547	1.8589e-11		Solyc01g080190.3	5.31339	6.47e-13		Solyc04g082630.3	0.324802	2.26108e-59
Solyc06g048460.2	4.49226	9.56e-16		Solyc01g086950.4	0.31848	7.55582e-18		Solyc07g026630.1	5.31023	1.83e-08		Solyc02g063230.1	0.324684	5.56276e-06
Solyc06g043060.1	4.48936	0.00229874		Solyc05g052270.3	0.318327	3.33499e-20		Solyc00g021640.2	5.30828	2.47e-05		Solyc01g111550.3	0.324608	2.27326e-05
Solyc12g099960.1	4.48683	3.98e-29		Solyc04g082380.4	0.31819	4.79061e-07		Solyc11g071500.3	5.30797	1.25e-16		Solyc09g074930.3	0.32457	1.06687e-19
Solyc04g005550.2	4.48349	5.48e-22		Solyc05g005610.4	0.317744	0.0216559		Solyc07g053880.3	5.3076	0.0443237		Solyc05g007490.3	0.324544	9.65043e-25
Solyc06g010170.3	4.48215	2.75e-08		Solyc12g014310.2	0.317644	3.91707e-12		Solyc06g063200.2	5.30537	0.0116049		Solyc12g006530.2	0.324477	5.25092e-07
Solyc01g094810.3	4.47673	1.59e-36		Solyc07g044860.3	0.317515	2.53231e-39		Solyc05g015410.4	5.29654	0.00176384		Solyc09g074520.3	0.324298	2.03878e-50
Solyc02g067810.1	4.47004	0.017034		Solyc10g081720.2	0.317406	1.77224e-21		Solyc09g059020.4	5.2917	1.57e-13		Solyc08g068320.3	0.324284	1.52214e-11
Solyc04g077980.1	4.46891	3.5e-13		Solyc02g063355.1	0.3172	0.000357251		Solyc08g068960.3	5.29122	5.51e-06		Solyc05g013440.3	0.324206	2.05056e-47
Solyc09g092050.4	4.46733	2.72e-08		Solyc03g116160.1	0.317162	1.33298e-36		Solyc01g105410.4	5.2884	3.01e-28		Solyc09g060100.3	0.323782	2.84938e-46
Solyc05g010660.4	4.46635	7.08e-32		Solyc08g068160.2	0.316958	5.72878e-07		Solyc12g017690.3	5.28831	1.36e-13		Solyc05g012620.4	0.323742	4.03984e-34
Solyc03g097770.2	4.46567	9.45e-05		Solyc03g043770.4	0.316813	8.92078e-10		Solyc05g014175.1	5.28205	0.0442242		Solyc07g052240.3	0.323578	5.77333e-06
Solyc08g076020.4	4.46424	5.17e-26		Solyc04g071650.4	0.316676	1.52283e-30		Solyc03g110930.3	5.27916	2.82e-22		Solyc05g014270.4	0.323406	0.0120973
Solyc01g065680.2	4.46295	1.04e-06		Solyc07g016170.4	0.316653	7.60449e-16		Solyc09g008070.4	5.27403	0.0132307		Solyc05g005960.3	0.323074	6.26841e-37
Solyc06g082350.4	4.45935	4.49e-05		Solyc07g006490.3	0.316646	2.09047e-33		Solyc12g042480.3	5.27244	1.97e-06		Solyc04g077340.3	0.322701	1.07879e-11
Solyc08g077385.1	4.45766	8.68e-11		Solyc03g082510.1	0.316541	3.19225e-10		Solyc04g072160.3	5.26377	8.13e-19		Solyc07g049440.3	0.322638	6.53547e-28
Solyc05g056310.3	4.45263	1.58e-40		Solyc05g006660.4	0.316507	3.40488e-33		Solyc08g065830.4	5.2573	1.64e-05		Solyc03g097940.3	0.32263	0.00622726
Solyc03g113260.1	4.44974	1.34e-09		Solyc07g054060.3	0.316504	7.34465e-11		Solyc08g067793.1	5.25637	0.00346676		Solyc01g005985.1	0.322379	1.32523e-42
Solyc01g107850.4	4.44288	0.00172106		Solyc06g007240.4	0.316391	5.26813e-07		Solyc08g078120.2	5.25398	0.0480896		Solyc02g062760.4	0.322358	0.000602162
Solyc03g062650.3	4.44133	1.35e-22		Solyc10g006750.4	0.316269	5.64783e-14		Solyc09g090875.1	5.2468	0.0122281		Solyc04g073940.4	0.322155	0.0310998
Solyc08g029340.1	4.43871	0.000116954		Solyc06g034340.3	0.316239	0.00641858		Solyc08g077850.2	5.24463	8.73e-26		Solyc01g005540.4	0.322062	1.8653e-33
Solyc06g066540.1	4.42931	4.42e-16		Solyc08g077510.4	0.316098	1.64654e-37		Solyc10g049600.3	5.24045	1.7e-11		Solyc02g080560.1	0.322012	0.000644497
Solyc02g022890.3	4.42612	1.62e-11		Solyc11g011820.3	0.316013	1.23125e-06		Solyc07g023990.3	5.24027	0.0095953		Solyc10g008740.3	0.322007	2.7432e-73
Solyc02g078390.3	4.42215	6.38e-38		Solyc12g098390.3	0.315985	1.99765e-06		Solyc02g079560.1	5.2294	0.0452252		Solyc02g070490.4	0.321928	1.99157e-31
Solyc06g064660.4	4.41514	1.26e-05		Solyc10g050220.2	0.315782	0.0331259		Solyc01g104620.4	5.22914	0.00539862		Solyc04g014470.3	0.3216	0.00135225
Solyc12g036850.2	4.40887	0.000230252		Solyc04g005090.4	0.315766	9.99983e-26		Solyc12g042300.2	5.22781	0.00513061		Solyc05g015470.1	0.321491	5.1497e-36
Solyc00g094530.1	4.4055	0.002308		Solyc02g082150.1	0.315584	0.00152347		Solyc08g150148.1	5.22766	5.28e-74		Solyc01g088520.3	0.32149	3.15273e-14
Solyc04g076360.4	4.40355	3.85e-15		Solyc11g040330.2	0.31539	5.66441e-07		Solyc03g078300.3	5.22536	1.33e-15		Solyc07g047710.3	0.321414	3.55627e-24
Solyc11g068470.3	4.40225	1.38e-09		Solyc02g091890.3	0.315318	1.704e-16		Solyc05g054960.4	5.22506	3.21e-45		Solyc11g064840.1	0.321324	0.000160775
Solyc03g115610.3	4.39307	1.42e-06		Solyc04g071940.3	0.315054	3.15598e-31		Solyc03g026130.3	5.20633	8.31e-08		Solyc03g113450.4	0.32131	3.23095e-07
Solyc05g010670.3	4.39262	4e-102		Solyc06g076860.4	0.314889	0.000225324		Solyc03g113980.3	5.19743	1.43e-09		Solyc03g006620.3	0.32116	7.43817e-09
Solyc06g054470.1	4.39257	3.84e-15		Solyc05g056420.4	0.314878	0.00303241		Solyc04g040170.3	5.19246	2.04e-15		Solyc06g073610.3	0.321143	6.24379e-05
Solyc04g058050.1	4.39039	0.0149341		Solyc10g084420.2	0.314403	0.00275958		Solyc10g017835.1	5.1882	0.0022892		Solyc02g083860.3	0.321088	0.000108048
Solyc07g054475.1	4.39007	2.33e-08		Solyc10g079530.2	0.314381	0.000714089		Solyc09g010390.2	5.186	2.95e-16		Solyc04g080420.4	0.32103	1.06899e-07
Solyc02g086980.3	4.39005	1.02e-15		Solyc08g066050.3	0.314233	1.22444e-05		Solyc05g015250.2	5.18506	4.69e-06		Solyc12g088300.2	0.321025	0.0051444
Solyc12g005955.1	4.38353	1.57e-07		Solyc10g011810.4	0.314044	2.4181e-18		Solyc08g077690.3	5.18227	2.08e-24		Solyc01g102370.4	0.320865	1.47782e-11
Solyc07g052730.3	4.38062	1.74e-21		Solyc02g068120.3	0.314023	8.36444e-13		Solyc04g082960.1	5.17666	1.84e-08		Solyc12g088010.2	0.32057	0.0201044
Solyc01g100740.4	4.37946	3.67e-16		Solyc07g066010.3	0.313978	8.75167e-23		Solyc08g077980.4	5.16783	1.61e-80		Solyc05g005540.4	0.320444	5.12969e-14
Solyc08g082660.2	4.37716	9.96e-20		Solyc11g010130.3	0.313894	6.15908e-10		Solyc01g107360.4	5.15909	2.04e-26		Solyc01g095490.3	0.320369	4.38115e-13
Solyc06g034320.1	4.37603	3.66e-07		Solyc10g085500.2	0.313757	1.71763e-05		Solyc10g008180.2	5.15798	0.00820451		Solyc06g072770.3	0.320354	0.00142979
Solyc05g014160.4	4.37379	7.46e-16		Solyc10g074880.3	0.313699	7.10616e-09		Solyc01g150172.1	5.15139	4.2e-09		Solyc04g078190.4	0.320254	2.02987e-30
Solyc09g005660.4	4.37324	5.32e-16		Solyc01g079880.3	0.313688	4.51351e-12		Solyc01g044340.3	5.14802	2.14e-06		Solyc10g075100.2	0.320202	0.00439068
Solyc08g006220.4	4.37172	4.17e-14		Solyc02g068700.3	0.313556	3.5179e-29		Solyc06g007720.2	5.14086	0.0185787		Solyc11g012790.2	0.320183	4.02581e-36
Solyc07g052460.3	4.37152	0.00506268		Solyc03g082600.4	0.3134	1.30108e-38		Solyc12g006100.2	5.13958	3.95e-09		Solyc12g009190.2	0.320113	1.08955e-05
Solyc09g098350.4	4.36984	5.66e-08		Solyc01g099880.4	0.313383	7.40119e-11		Solyc10g055593.1	5.13198	2.33e-12		Solyc01g066730.4	0.319991	0.0157335
Solyc03g111100.1	4.36566	4.46e-18		Solyc01g081480.3	0.313169	1.08976e-21		Solyc01g099530.3	5.13023	1.17e-11		Solyc05g005670.1	0.319891	0.000442619
Solyc11g020870.3	4.36423	6.93e-15		Solyc03g059180.4	0.313004	1.12435e-30		Solyc02g082610.1	5.12731	0.0141543		Solyc10g080600.3	0.319568	7.91305e-23
Solyc04g018085.1	4.36386	0.00116492		Solyc11g072110.2	0.312987	3.20449e-31		Solyc04g080680.4	5.12705	3.65e-20		Solyc12g049280.3	0.319415	1.62307e-38
Solyc10g008665.1	4.36079	1.41e-19		Solyc03g033280.1	0.312912	0.00116264		Solyc04g008230.3	5.12312	9.27e-67		Solyc01g008940.2	0.319375	0.00406476
Solyc03g119530.3	4.36058	1.06e-09		Solyc02g085190.2	0.312715	0.0175844		Solyc09g089940.1	5.11004	8.08e-27		Solyc02g077630.3	0.319164	4.44073e-16
Solyc10g039190.2	4.35906	3.19e-29		Solyc02g092740.1	0.312707	0.0489701		Solyc06g048430.4	5.10695	0.00251611		Solyc02g070380.1	0.319043	0.00339474
Solyc10g052600.1	4.35896	0.027366		Solyc04g045600.4	0.312699	7.07229e-28		Solyc02g081480.4	5.10584	4.2e-06		Solyc06g065440.1	0.318983	8.43221e-21
Solyc12g010290.1	4.35719	3.08e-05		Solyc10g039290.2	0.312571	7.86408e-17		Solyc10g054860.2	5.10143	9.83e-31		Solyc05g015150.3	0.318887	5.34837e-07
Solyc06g063330.3	4.35621	0.00272043		Solyc06g082960.3	0.312472	0.0134445		Solyc10g053880.1	5.09763	8.25e-14		Solyc02g071100.3	0.318803	3.60698e-11
Solyc02g088140.3	4.34866	0.0341508		Solyc08g006160.4	0.312307	1.61323e-26		Solyc07g051890.1	5.09647	0.0123198		Solyc08g082250.3	0.318788	3.40981e-31
Solyc03g051900.4	4.34349	2.52e-16		Solyc04g078810.4	0.312287	5.88222e-15		Solyc02g088510.4	5.09643	4.23e-10		Solyc03g080100.4	0.31876	4.07173e-07
Solyc08g042000.3	4.34191	7.49e-18		Solyc08g007250.3	0.31227	9.55873e-17		Solyc03g117980.3	5.09179	0.000130829		Solyc05g055400.4	0.318753	9.36538e-21
Solyc08g061450.3	4.33531	8.84e-05		Solyc08g008420.3	0.311941	0.000363683		Solyc03g123400.1	5.08695	0.00182063		Solyc10g078340.2	0.318419	3.32718e-33
Solyc01g102540.3	4.33281	3.61e-34		Solyc12g088460.3	0.311892	7.67975e-17		Solyc04g007130.1	5.08324	4.07e-20		Solyc05g051750.3	0.318395	4.92859e-29
Solyc04g009450.1	4.32689	5.2e-05		Solyc12g006970.1	0.311768	5.18163e-14		Solyc07g008140.3	5.08274	0.000228969		Solyc01g100650.3	0.318306	5.60311e-43
Solyc07g063590.4	4.32501	6.23e-39		Solyc04g077440.4	0.311567	8.28427e-31		Solyc01g011080.3	5.08123	2.24e-08		Solyc02g085290.3	0.318145	1.66246e-28
Solyc02g022830.3	4.32371	1.12e-34		Solyc05g009500.3	0.311558	1.65969e-09		Solyc02g090130.4	5.07764	4.94e-51		Solyc01g098600.3	0.317979	2.77304e-05
Solyc10g081830.3	4.32346	2.62e-17		Solyc06g082850.4	0.311478	0.0355173		Solyc02g080955.1	5.07548	3.75e-05		Solyc12g044910.2	0.317968	6.21551e-16
Solyc10g085900.3	4.32193	4.79e-19		Solyc06g050170.4	0.311464	1.46719e-19		Solyc11g008940.1	5.07296	7.09e-22		Solyc09g018010.3	0.317854	2.01938e-33
Solyc07g006890.1	4.3161	1.44e-30		Solyc06g051350.4	0.311418	6.61955e-08		Solyc07g056000.2	5.07221	0.000579937		Solyc06g068690.4	0.317815	0.000793617
Solyc03g093480.3	4.31372	5.33e-35		Solyc09g072800.3	0.311247	7.19055e-07		Solyc09g008460.3	5.07016	2.81e-32		Solyc03g083100.3	0.317751	5.91761e-37
Solyc09g008770.3	4.31354	0.00648527		Solyc06g007110.3	0.311185	9.01689e-42		Solyc01g068540.3	5.06918	1.57e-08		Solyc02g069920.4	0.317674	4.70806e-19
Solyc10g079930.1	4.30502	9.36e-17		Solyc06g051930.3	0.311171	2.54918e-22		Solyc07g063410.3	5.06631	3.88e-20		Solyc01g087270.3	0.317639	9.41184e-17
Solyc01g014700.2	4.30456	0.028478		Solyc08g083280.3	0.310975	1.78835e-18		Solyc04g064545.1	5.06447	2.9e-06		Solyc04g082710.4	0.317591	2.75572e-15
Solyc00g094550.1	4.30374	0.00334839		Solyc04g006990.3	0.310901	2.1799e-06		Solyc06g073060.3	5.06403	1.23e-42		Solyc03g111840.3	0.317585	4.44788e-70
Solyc03g119250.4	4.2972	7.35e-11		Solyc03g058190.3	0.310848	3.06962e-31		Solyc04g014645.1	5.05309	0.000153942		Solyc01g080160.4	0.317383	1.2975e-23
Solyc11g045510.3	4.29527	1.56e-15		Solyc09g009280.1	0.310655	0.00108532		Solyc03g113510.2	5.05157	0.000143581		Solyc11g012240.1	0.317309	1.24584e-08
Solyc09g047910.4	4.29515	8.09e-05		Solyc01g111700.2	0.310448	0.00689482		Solyc11g071690.3	5.05109	4.23e-50		Solyc02g077220.3	0.317258	7.98079e-06
Solyc01g111350.3	4.29421	1.54e-05		Solyc02g062340.3	0.310446	2.23228e-20		Solyc08g076860.3	5.04917	2.4e-45		Solyc02g093090.1	0.317102	0.000282169
Solyc02g086360.3	4.29339	4.67e-10		Solyc09g089610.3	0.310303	7.80334e-05		Solyc10g011910.4	5.04612	0.000173912		Solyc03g005730.4	0.317041	8.49902e-62
Solyc04g016460.3	4.28708	0.0437114		Solyc01g079260.4	0.30994	4.15737e-13		Solyc03g114710.4	5.04512	3.25e-16		Solyc03g118130.3	0.316999	3.95363e-49
Solyc08g076250.3	4.28662	0.00248576		Solyc02g093180.3	0.309907	0.00369236		Solyc07g041190.3	5.04444	5.16e-51		Solyc03g006880.3	0.316527	5.58081e-25
Solyc02g081840.4	4.2828	1.23e-11		Solyc05g006700.4	0.309565	9.95767e-08		Solyc11g005440.2	5.04325	4.81e-08		Solyc09g065240.3	0.31652	1.24645e-06
Solyc05g012920.3	4.28165	2.8e-11		Solyc09g018790.3	0.309501	4.05449e-42		Solyc01g108416.1	5.03813	8.97e-09		Solyc06g073180.3	0.316447	1.43071e-50
Solyc12g099790.3	4.28085	6.09e-06		Solyc05g009340.1	0.309229	0.00334324		Solyc04g007490.3	5.03477	4.63e-15		Solyc05g044630.3	0.316425	6.41764e-46
Solyc06g072460.1	4.27828	0.000491096		Solyc10g055260.2	0.309109	0.00603142		Solyc01g081510.4	5.03383	6.5e-16		Solyc01g010020.3	0.316234	4.5756e-06
Solyc05g015410.4	4.27734	0.00908085		Solyc07g056320.4	0.309042	1.44887e-16		Solyc04g080110.4	5.03115	3.52e-05		Solyc06g068440.4	0.315981	2.17318e-23
Solyc03g093340.4	4.27717	7.39e-29		Solyc03g033370.3	0.309029	7.74296e-05		Solyc08g079440.1	5.02892	1.08e-32		Solyc02g071830.3	0.315823	4.85269e-08
Solyc01g111050.4	4.2684	2.55e-09		Solyc02g079365.1	0.30891	0.000813612		Solyc05g026060.3	5.02748	0.00163187		Solyc10g076350.2	0.315762	7.6648e-32
Solyc03g120610.3	4.26777	7.45e-20		Solyc02g089030.1	0.30887	0.00172735		Solyc11g066850.3	5.0273	2.78e-40		Solyc07g032220.3	0.315622	1.69628e-18
Solyc05g024380.1	4.26767	1.36e-05		Solyc04g015540.1	0.308738	0.0131746		Solyc02g014035.1	5.02643	2.9e-05		Solyc01g111300.4	0.315485	3.34108e-37
Solyc06g064720.1	4.26712	0.026704		Solyc10g085980.2	0.308722	1.15347e-23		Solyc04g007520.3	5.02194	5.6e-14		Solyc08g079120.3	0.315453	0.0225085
Solyc04g074050.4	4.26494	0.000209485		Solyc10g006530.4	0.308692	2.55813e-35		Solyc08g074800.3	5.01997	1.02e-22		Solyc01g097770.4	0.315183	4.59308e-46
Solyc01g108790.3	4.26422	3.78e-09		Solyc05g014000.4	0.308539	1.13772e-27		Solyc10g085890.1	5.01948	1.21e-09		Solyc04g014320.1	0.315145	0.048512
Solyc11g011415.1	4.26189	4.17e-08		Solyc07g062520.3	0.308451	3.61924e-28		Solyc05g010660.4	5.01676	1.66e-38		Solyc08g067240.4	0.315086	1.03619e-15
Solyc06g018110.3	4.25673	1.36e-07		Solyc05g005490.4	0.308214	3.32144e-30		Solyc09g055940.3	5.00321	8.57e-57		Solyc01g106090.3	0.314992	3.95871e-34
Solyc06g008220.4	4.25502	2.74e-48		Solyc09g075550.3	0.308108	5.26841e-06		Solyc01g094650.4	5.00252	0.0401821		Solyc05g050110.3	0.314991	5.66918e-27
Solyc01g081600.3	4.2546	0.0116334		Solyc06g053260.1	0.307938	4.15714e-23		Solyc06g049020.1	5.00225	2.66e-24		Solyc07g032260.3	0.314835	2.29298e-24
Solyc01g105660.4	4.24745	4.95e-26		Solyc10g086170.1	0.307934	1.31734e-39		Solyc02g055470.2	4.99874	3.78e-05		Solyc01g009080.4	0.314819	1.82269e-32
Solyc07g049563.1	4.24621	0.0268106		Solyc02g093100.3	0.307745	4.40946e-16		Solyc05g009630.4	4.99706	3.24e-06		Solyc05g007250.3	0.314691	4.55057e-49
Solyc01g100420.3	4.24341	4.7e-16		Solyc10g085800.2	0.307516	1.52444e-08		Solyc11g017330.1	4.99577	1.02e-06		Solyc06g071320.3	0.314574	7.36677e-14
Solyc06g083270.3	4.24233	5.24e-16		Solyc09g010210.3	0.307438	6.63294e-13		Solyc02g079990.3	4.99182	0.000615085		Solyc02g079940.3	0.314529	1.60035e-11
Solyc09g092100.4	4.23438	5.13e-22		Solyc12g010380.3	0.307338	9.73472e-30		Solyc11g011860.1	4.9916	2.15e-05		Solyc09g014740.3	0.314516	2.11774e-11
Solyc07g064750.1	4.22622	1.29e-05		Solyc02g069430.4	0.307239	0.00647728		Solyc10g062130.1	4.99055	0.0455913		Solyc09g006000.3	0.314345	1.18146e-38
Solyc12g042770.3	4.226	6.87e-47		Solyc08g067260.4	0.307229	6.66384e-21		Solyc07g062490.1	4.99001	0.0184057		Solyc10g074720.3	0.314159	9.45049e-07
Solyc10g005790.3	4.22323	3.44e-12		Solyc05g005540.4	0.306869	1.55413e-14		Solyc05g009520.2	4.98881	1.53e-21		Solyc06g061040.4	0.314091	0.0409535
Solyc11g071500.3	4.22074	1.21e-15		Solyc07g061740.4	0.306475	1.67527e-29		Solyc01g090390.1	4.98272	2.92e-05		Solyc08g022210.4	0.314088	7.82308e-42
Solyc02g087560.1	4.21814	6e-29		Solyc02g091390.3	0.306463	0.0124379		Solyc02g079580.4	4.9747	0.000221772		Solyc05g049990.4	0.313816	2.0514e-20
Solyc05g053470.3	4.21632	1.19e-37		Solyc11g006460.3	0.306213	1.56409e-33		Solyc04g014883.1	4.97307	0.000113193		Solyc09g015170.4	0.313393	1.27947e-12
Solyc04g007170.3	4.21101	1.94e-26		Solyc08g007680.1	0.306157	5.52062e-12		Solyc01g020495.1	4.96901	1.29e-07		Solyc01g111760.4	0.313325	8.88596e-72
Solyc01g049920.2	4.20977	0.0425032		Solyc08g013700.1	0.306128	0.0437702		Solyc04g056570.3	4.96607	1.54e-06		Solyc04g076640.3	0.313288	0.0200742
Solyc02g079580.4	4.2068	0.000688945		Solyc04g077840.2	0.305938	0.00841849		Solyc03g033910.1	4.96594	0.0477989		Solyc07g042830.4	0.313203	5.4424e-20
Solyc10g049600.3	4.19984	6.8e-09		Solyc04g014470.3	0.305903	0.000361162		Solyc09g015700.4	4.9614	2.02e-11		Solyc03g071570.3	0.313155	1.46124e-16
Solyc03g031955.1	4.19689	2.81e-05		Solyc06g066000.3	0.305829	3.27626e-33		Solyc08g076200.4	4.95895	1.48e-109		Solyc01g106430.3	0.313004	1.49592e-73
Solyc11g010670.1	4.19587	1.88e-13		Solyc03g119940.3	0.3057	1.14901e-05		Solyc10g081980.2	4.95727	4.05e-08		Solyc06g083070.3	0.313002	1.01215e-34
Solyc02g079050.3	4.19542	8.5e-07		Solyc07g049320.4	0.305381	5.11675e-10		Solyc03g070430.1	4.95502	0.0279847		Solyc02g021590.3	0.312891	7.91461e-35
Solyc02g085320.1	4.19484	1.75e-08		Solyc03g093140.3	0.305353	1.39111e-25		Solyc03g120610.3	4.9543	8.42e-18		Solyc03g034170.4	0.312863	5.46018e-37
Solyc02g005003.1	4.19177	7.02e-19		Solyc02g065765.1	0.305232	4.04625e-30		Solyc02g082160.2	4.95279	7.82e-08		Solyc10g078530.2	0.312853	3.71505e-33
Solyc02g038740.4	4.19109	6.35e-09		Solyc11g012790.2	0.305229	4.44278e-32		Solyc09g009790.4	4.95118	0.000116461		Solyc07g055290.3	0.312824	8.33931e-22
Solyc03g119120.3	4.18791	3.05e-09		Solyc06g043150.4	0.305165	2.7518e-06		Solyc12g077660.3	4.94975	0.0395355		Solyc09g059630.3	0.31281	0.00161911
Solyc06g074770.4	4.18484	1.97e-10		Solyc10g076880.2	0.305164	0.00214332		Solyc12g035430.1	4.93916	9.54e-07		Solyc03g112670.3	0.312759	7.43625e-50
Solyc06g008820.3	4.18181	8.28e-16		Solyc06g084610.4	0.304907	3.60005e-32		Solyc05g053470.3	4.93763	3.78e-79		Solyc02g071580.4	0.312741	4.28622e-37
Solyc01g097640.3	4.1757	3.01e-20		Solyc04g007960.4	0.304497	8.601e-19		Solyc01g008510.3	4.93491	4.05e-16		Solyc03g118840.3	0.312579	3.2628e-40
Solyc09g064790.3	4.17192	4.52e-55		Solyc07g056360.1	0.304174	0.00802246		Solyc03g093120.5.1	4.93073	0.0342083		Solyc02g091780.1	0.312483	2.27165e-25
Solyc08g082960.3	4.17117	2.29e-07		Solyc05g050810.4	0.304076	0.00126365		Solyc01g095310.1	4.93041	0.00442704		Solyc12g094580.3	0.312376	1.75947e-06
Solyc12g009450.3	4.17003	4.51e-07		Solyc01g087500.3	0.304021	1.78298e-08		Solyc01g086730.4	4.92812	0.000297107		Solyc10g076880.2	0.312328	0.00362056
Solyc04g150128.1	4.16791	2.19e-10		Solyc12g006997.1	0.303808	3.0532e-05		Solyc02g150127.1	4.92775	0.0300763		Solyc10g012410.3	0.312089	2.30953e-32
Solyc06g066380.1	4.16774	1.77e-14		Solyc02g079070.4	0.303533	0.0134917		Solyc10g018813.1	4.9245	0.0361093		Solyc05g008070.4	0.312015	3.68742e-14
Solyc00g094540.1	4.16414	0.00207887		Solyc07g056350.3	0.30309	1.9037e-41		Solyc01g100780.3	4.91943	4.5e-11		Solyc06g050370.1	0.31199	8.40953e-18
Solyc12g056340.2	4.16323	1.56e-15		Solyc07g053420.4	0.302985	0.013903		Solyc03g044980.1	4.91758	0.015405		Solyc06g048950.3	0.311897	3.78052e-25
Solyc11g005660.2	4.16292	0.000256835		Solyc02g078570.3	0.302692	5.20882e-06		Solyc03g093550.1	4.91452	1.03e-33		Solyc08g008460.2	0.311866	2.26219e-27
Solyc01g107360.4	4.16257	9.85e-18		Solyc07g066350.1	0.302659	5.07056e-06		Solyc01g100630.3	4.90607	1.16e-07		Solyc10g011810.4	0.311845	2.45088e-09
Solyc11g010440.3	4.1619	5.56e-06		Solyc03g117260.2	0.302629	0.0177721		Solyc01g020220.3	4.90301	2.62e-10		Solyc04g071970.4	0.311703	1.33306e-37
Solyc08g005335.1	4.16183	2.71e-15		Solyc08g007690.1	0.302392	0.0239706		Solyc10g008610.1	4.90177	0.00013384		Solyc08g065420.3	0.311632	1.17104e-13
Solyc06g062550.4	4.15379	0.000198738		Solyc12g100190.2	0.302189	0.00441129		Solyc11g068690.2	4.90079	4.37e-20		Solyc02g065280.3	0.311509	1.19345e-26
Solyc09g009790.4	4.1495	0.000317258		Solyc06g084380.4	0.302029	9.09108e-07		Solyc04g015940.3	4.89603	1.5e-35		Solyc09g097980.4	0.311462	1.35798e-07
Solyc04g009910.3	4.14833	3.26e-08		Solyc03g115450.1	0.302013	9.10902e-05		Solyc04g079360.1	4.89278	0.000745621		Solyc12g007120.2	0.311288	2.09323e-39
Solyc05g006120.3	4.1403	1.99e-22		Solyc10g078490.2	0.301988	1.78067e-09		Solyc07g005305.1	4.89209	1.36e-10		Solyc04g082950.4	0.311285	1.24749e-17
Solyc01g089950.3	4.13896	9.7e-08		Solyc02g082050.3	0.301758	7.62487e-08		Solyc06g072075.1	4.89157	0.00182886		Solyc11g071640.3	0.311231	2.2248e-28
Solyc03g078320.1	4.13826	0.0447529		Solyc08g083350.4	0.301442	3.53705e-25		Solyc12g017575.1	4.89121	4.05e-07		Solyc06g083410.4	0.310832	1.58472e-15
Solyc04g076460.4	4.13821	5.6e-09		Solyc01g066457.1	0.301326	1.9642e-07		Solyc01g067210.4	4.89049	5.92e-07		Solyc06g068520.3	0.310778	3.30579e-16
Solyc02g067560.1	4.13548	4.01e-11		Solyc05g015640.3	0.301159	2.15262e-14		Solyc10g080610.1	4.88805	9.78e-41		Solyc02g070910.3	0.310716	5.40938e-07
Solyc03g031600.3	4.13376	2.03e-05		Solyc02g063400.3	0.301085	0.0217227		Solyc11g040060.3	4.88704	1.51e-15		Solyc05g008890.3	0.310638	0.00030491
Solyc08g082640.2	4.13201	1.53e-14		Solyc01g080100.3	0.300613	0.000149416		Solyc06g069510.3	4.87832	1.66e-17		Solyc10g050430.1	0.31063	7.91993e-05
Solyc02g090130.4	4.12798	1.03e-23		Solyc08g079600.3	0.300612	2.96647e-08		Solyc08g081230.1	4.87729	0.000185283		Solyc02g071120.3	0.310468	8.12489e-32
Solyc08g074800.3	4.12643	2.4e-17		Solyc09g075560.1	0.300382	2.27006e-13		Solyc09g090780.1	4.87578	4.49e-07		Solyc02g070450.2	0.310432	0.0025275
Solyc01g108418.1	4.12609	8.61e-10		Solyc09g065430.4	0.300324	0.0324428		Solyc11g066290.2	4.87539	3.23e-26		Solyc02g092190.1	0.310397	0.0130935
Solyc12g010310.2	4.12584	1.78e-10		Solyc09g007860.4	0.300264	0.00978298		Solyc08g042025.1	4.87472	0.00888265		Solyc10g009270.3	0.310351	8.6498e-05
Solyc03g059110.1	4.12344	7.89e-12		Solyc09g014760.4	0.300247	1.50719e-36		Solyc02g072000.3	4.87223	2.45e-32		Solyc03g117560.3	0.310187	3.66888e-19
Solyc09g150126.1	4.12171	1.25e-06		Solyc01g096660.3	0.30023	3.71593e-33		Solyc02g084303.1	4.87125	0.00215165		Solyc01g100760.2	0.310009	3.49187e-23
Solyc10g084990.2	4.11819	0.00118095		Solyc08g006020.4	0.300109	0.00183658		Solyc12g008510.2	4.86753	1.6e-12		Solyc12g088220.2	0.30994	0.00293346
Solyc03g082640.3	4.10923	6.94e-06		Solyc11g072980.1	0.300002	0.000555867		Solyc02g085230.3	4.86729	1.94e-25		Solyc02g079490.3	0.309749	2.82431e-19
Solyc08g065830.4	4.10921	0.000222216		Solyc06g008580.3	0.299754	3.10106e-05		Solyc02g090180.3	4.86629	1.38e-17		Solyc08g079060.4	0.309675	3.9669e-11
Solyc10g150129.1	4.10894	0.00146096		Solyc12g088250.2	0.299678	9.38516e-09		Solyc08g006920.3	4.86309	0.0320354		Solyc10g079640.2	0.309642	1.37499e-32
Solyc11g068620.2	4.1071	0.00742925		Solyc03g007720.3	0.299547	0.0255607		Solyc02g033030.3	4.85839	1.53e-06		Solyc03g059270.4	0.309557	4.94034e-10
Solyc09g091660.3	4.10385	1.92e-18		Solyc03g006290.4	0.299507	3.16428e-06		Solyc05g024380.1	4.85114	1.35e-05		Solyc02g031740.3	0.309395	9.28946e-23
Solyc08g008320.3	4.10314	6.6e-11		Solyc05g005960.3	0.299302	4.24636e-42		Solyc12g011320.2	4.85042	0.00149422		Solyc09g005730.4	0.30932	0.000134192
Solyc03g053040.1	4.10313	3.59e-05		Solyc04g081790.3	0.299299	1.02912e-08		Solyc04g078290.4	4.8503	0.000662966		Solyc01g107460.2	0.309072	1.18002e-19
Solyc10g080350.3	4.09956	1.37e-30		Solyc09g098030.4	0.298913	2.22226e-31		Solyc01g079710.3	4.84226	9.55e-41		Solyc07g024070.3	0.309043	6.38851e-06
Solyc08g083150.1	4.0987	0.00227558		Solyc01g101100.4	0.298875	1.45706e-33		Solyc01g103390.3	4.84042	1.81e-06		Solyc01g150144.1	0.308975	9.71894e-07
Solyc05g026215.1	4.09817	3.76e-09		Solyc09g014740.3	0.298738	6.3803e-14		Solyc04g010040.3	4.83944	2e-09		Solyc02g079760.3	0.308882	1.77963e-26
Solyc06g072080.3	4.09683	5.12e-07		Solyc12g057030.2	0.298575	5.2982e-12		Solyc10g006450.3	4.83576	0.0266453		Solyc05g007420.2	0.308738	3.26819e-08
Solyc11g006520.2	4.09615	2.49e-07		Solyc09g074230.4	0.298351	5.72818e-10		Solyc02g150135.1	4.83294	2.14e-05		Solyc02g079500.4	0.30871	4.62525e-12
Solyc08g005420.3	4.09528	8.83e-11		Solyc05g005600.1	0.298271	0.00758255		Solyc10g083230.1	4.83054	0.038097		Solyc04g015490.4	0.308684	9.78763e-56
Solyc02g150134.1	4.0952	0.0316945		Solyc01g091570.3	0.298018	2.41951e-12		Solyc12g056780.2	4.83039	2.55e-53		Solyc07g044880.3	0.308654	1.06998e-10
Solyc07g049700.1	4.09479	0.00348086		Solyc02g063230.1	0.297974	9.53082e-07		Solyc02g030500.1	4.8295	0.0155856		Solyc07g066470.3	0.308632	2.54519e-75
Solyc05g011990.4	4.09306	6.6e-20		Solyc02g062610.3	0.297811	3.56088e-25		Solyc10g006700.1	4.82883	1.3e-11		Solyc04g064940.3	0.308427	8.00288e-19
Solyc04g080110.4	4.09085	0.00690864		Solyc12g013510.1	0.297758	2.06671e-08		Solyc01g006180.4	4.82508	3.16e-12		Solyc07g062570.3	0.308361	4.41935e-43
Solyc03g150112.1	4.09074	5.09e-06		Solyc05g005810.4	0.297731	6.80957e-07		Solyc03g120900.3	4.82385	8.5e-07		Solyc02g072170.3	0.30827	0.0447199
Solyc07g052700.3	4.08982	2.79e-22		Solyc04g082970.4	0.297659	5.04292e-18		Solyc05g008310.4	4.8219	0.000810784		Solyc06g008210.4	0.308032	1.38866e-10
Solyc08g015730.3	4.08395	0.0152384		Solyc04g079860.1	0.297612	5.78985e-05		Solyc01g079700.3	4.81887	6.17e-05		Solyc09g098530.4	0.308	1.77497e-42
Solyc05g054870.3	4.08379	0.0134474		Solyc03g093800.1	0.297421	7.13364e-08		Solyc08g061380.1	4.8159	0.000100649		Solyc03g111140.3	0.307919	0.017562
Solyc06g062830.4	4.08256	4.96e-09		Solyc11g069390.1	0.297403	4.45109e-06		Solyc06g150101.1	4.81295	4.55e-05		Solyc01g081570.3	0.307676	6.03243e-48
Solyc11g011180.3	4.08094	0.00193625		Solyc07g008440.3	0.297202	0.00433912		Solyc09g018460.1	4.81118	0.0210798		Solyc11g012680.3	0.307545	2.36029e-30
Solyc02g077620.1	4.08039	9.01e-07		Solyc06g075660.4	0.297018	1.81899e-09		Solyc04g058170.1	4.80867	1.61e-05		Solyc03g098140.3	0.307444	3.88671e-14
Solyc11g045225.1	4.06364	6.37e-44		Solyc01g060450.3	0.29695	0.0014763		Solyc03g117380.4	4.80385	2.56e-05		Solyc12g008380.1	0.307314	3.91257e-10
Solyc10g085630.3	4.0626	1.04e-12		Solyc12g009650.2	0.296902	5.3484e-11		Solyc06g071460.3	4.79624	3.14e-20		Solyc06g068980.4	0.307235	3.88919e-42
Solyc05g051520.3	4.06169	3.13e-16		Solyc03g007370.3	0.296851	4.05325e-16		Solyc12g010310.2	4.7943	1.21e-13		Solyc04g079990.4	0.3072	7.65125e-06
Solyc12g089000.2	4.05887	2.93e-23		Solyc02g080770.2	0.296776	0.0015363		Solyc08g007480.2	4.79009	0.00367526		Solyc08g081930.3	0.307054	4.52514e-38
Solyc08g042060.2	4.05784	0.0384043		Solyc01g100310.2	0.296765	0.000575394		Solyc08g081765.1	4.78076	6.86e-15		Solyc05g007560.3	0.306935	1.95531e-46
Solyc01g057160.1	4.0575	0.0333029		Solyc08g076290.3	0.296701	2.95191e-33		Solyc05g056310.3	4.77458	3.77e-113		Solyc02g087040.1	0.306899	9.96772e-15
Solyc03g113510.2	4.05277	1.13e-05		Solyc01g094010.3	0.296332	1.84608e-26		Solyc05g047420.4	4.77113	6.59e-29		Solyc10g083350.2	0.306676	7.08112e-27
Solyc05g054860.1	4.04997	6.17e-14		Solyc01g102390.4	0.296037	1.56812e-12		Solyc01g106040.3	4.77099	2.35e-14		Solyc03g095780.3	0.306538	0.00115535
Solyc02g150146.1	4.04971	4.48e-10		Solyc07g063970.3	0.295856	1.04179e-15		Solyc11g039890.2	4.76801	0.00157829		Solyc08g013840.3	0.306371	3.197e-30
Solyc09g005080.1	4.04935	6.97e-12		Solyc09g090630.3	0.295838	0.00114379		Solyc06g064880.3	4.76422	1.76e-07		Solyc05g012790.4	0.306274	3.45409e-30
Solyc05g043405.1	4.04842	1.3e-06		Solyc06g060340.3	0.295694	8.65106e-36		Solyc12g042570.2	4.76176	1.17e-09		Solyc06g071730.3	0.306219	2.51517e-09
Solyc01g150156.1	4.04792	9.69e-08		Solyc07g007755.1	0.295642	2.86733e-11		Solyc06g051575.1	4.7613	0.030897		Solyc05g012030.1	0.306158	3.22401e-09
Solyc02g150150.1	4.04687	6.49e-06		Solyc11g065760.2	0.2955	0.0018996		Solyc03g044793.1	4.75902	1.8e-06		Solyc10g006400.3	0.306132	3.16804e-46
Solyc07g052860.3	4.0464	0.0314133		Solyc02g020910.4	0.295342	1.03604e-26		Solyc07g007180.4	4.7583	3.6e-22		Solyc01g111630.3	0.306121	1.37285e-49
Solyc09g011650.4	4.04487	2.19e-14		Solyc12g088220.2	0.295185	0.00234559		Solyc03g116560.1	4.75805	7.79e-18		Solyc11g065490.2	0.306112	4.83079e-28
Solyc03g081200.3	4.04286	0.000342315		Solyc01g088430.4	0.295119	0.0115804		Solyc08g021795.1	4.75655	0.00270163		Solyc07g063200.3	0.305915	6.0351e-19
Solyc05g041390.1	4.04166	0.00489331		Solyc08g008610.3	0.295046	1.66726e-09		Solyc01g080380.4	4.75497	0.00342951		Solyc04g009130.4	0.305833	3.63052e-16
Solyc06g072960.1	4.04116	0.00339236		Solyc05g014190.4	0.295042	5.52019e-20		Solyc11g012490.2	4.75449	0.00134888		Solyc09g092520.3	0.305768	2.13045e-21
Solyc03g114100.1	4.03923	9.81e-27		Solyc04g074480.3	0.294603	2.55972e-25		Solyc08g076020.4	4.75032	3.15e-29		Solyc07g045420.4	0.305755	4.06434e-59
Solyc03g033490.3	4.03744	0.00255358		Solyc06g083440.3	0.29448	1.79798e-15		Solyc08g005390.1	4.74615	3.81e-15		Solyc01g008850.3	0.305528	1.30354e-41
Solyc02g079020.4	4.03432	4.83e-39		Solyc11g064840.1	0.294465	1.46001e-06		Solyc08g150131.1	4.74556	0.049263		Solyc03g112620.4	0.305409	2.90824e-19
Solyc03g026130.3	4.03063	7.6e-07		Solyc01g104550.3	0.29444	0.0041948		Solyc12g042960.3	4.7437	0.01851		Solyc09g090670.3	0.304926	9.5213e-09
Solyc12g021150.1	4.02956	7.58e-05		Solyc05g015320.3	0.29441	0.00123853		Solyc09g005660.4	4.73787	9.06e-15		Solyc12g098390.3	0.304801	1.2259e-05
Solyc01g094650.4	4.0292	0.0134248		Solyc01g104230.4	0.294057	0.000607617		Solyc11g020260.3	4.7371	0.0129961		Solyc11g008680.2	0.304531	1.79685e-07
Solyc03g120740.1	4.02845	1.16e-09		Solyc03g123500.4	0.294052	6.25682e-35		Solyc04g064660.1	4.73205	0.00023552		Solyc07g014740.3	0.304417	7.41295e-31
Solyc08g007470.2	4.02294	1.06e-18		Solyc02g093640.3	0.294033	2.38592e-33		Solyc01g065840.4	4.72863	1.86e-24		Solyc07g007020.3	0.304413	6.04326e-15
Solyc10g019195.1	4.02279	1.36e-10		Solyc03g115870.3	0.293995	2.43819e-15		Solyc09g074270.3	4.71579	3.57e-23		Solyc10g005620.3	0.304356	5.39902e-25
Solyc02g081130.3	4.02037	2.16e-10		Solyc10g084840.2	0.293351	1.07215e-12		Solyc03g095320.1	4.71151	0.000367308		Solyc12g150131.1	0.304295	0.0231158
Solyc08g060815.1	4.01866	0.0170094		Solyc06g068220.3	0.293348	1.58956e-26		Solyc07g065990.1	4.7113	0.000715445		Solyc03g033660.4	0.304246	6.52483e-06
Solyc03g123530.4	4.01549	2.88e-24		Solyc08g006310.3	0.293338	1.07038e-28		Solyc12g099465.1	4.71055	1.91e-11		Solyc10g051340.2	0.304162	2.21846e-56
Solyc02g078020.3	4.01548	1.33e-17		Solyc05g007980.3	0.293314	4.72593e-29		Solyc03g114780.3	4.70717	3.73e-41		Solyc03g098200.4	0.304125	4.13086e-18
Solyc04g076690.4	4.01334	2.22e-05		Solyc02g090900.3	0.29329	2.67104e-21		Solyc02g090640.4	4.70564	0.0292257		Solyc02g080510.1	0.304084	3.49723e-32
Solyc06g071810.1	4.01164	1.09e-13		Solyc12g097060.1	0.293246	0.0244018		Solyc05g006340.3	4.69989	6.8e-24		Solyc11g071940.1	0.303702	0.00287939
Solyc03g062740.4	4.00041	0.0187558		Solyc04g014520.1	0.293118	0.0202626		Solyc09g098350.4	4.69823	9.27e-08		Solyc12g055930.3	0.303639	2.90924e-18
Solyc03g083470.3	3.99503	0.0176679		Solyc08g082160.3	0.293087	1.00566e-13		Solyc03g034010.3	4.69633	1.59e-21		Solyc08g078090.1	0.303396	8.18066e-12
Solyc11g070070.3	3.98761	0.00499148		Solyc06g007930.3	0.293067	1.05773e-13		Solyc12g049270.3	4.69526	1.24e-12		Solyc01g009500.4	0.303376	6.037e-29
Solyc02g086500.3	3.98293	2.09e-35		Solyc04g071500.4	0.292996	4.90048e-05		Solyc07g150102.1	4.69463	7.35e-07		Solyc01g087260.4	0.303319	2.62723e-50
Solyc06g007300.2	3.98158	2.7e-08		Solyc06g060620.4	0.29299	3.27861e-18		Solyc06g073850.1	4.69361	0.00153624		Solyc05g054405.1	0.302943	8.93347e-35
Solyc11g039670.1	3.97584	8.85e-05		Solyc09g098050.2	0.292981	0.000962789		Solyc08g079420.3	4.68561	1.59e-16		Solyc01g073720.2	0.302769	0.000438201
Solyc11g008220.3	3.9756	7.51e-08		Solyc03g097740.1	0.292906	1.84682e-23		Solyc01g106500.4	4.67927	0.0308807		Solyc05g006920.4	0.302739	4.92023e-33
Solyc08g068770.3	3.97458	1.06e-12		Solyc10g081850.3	0.292871	4.57776e-20		Solyc04g007980.3	4.67395	2.52e-34		Solyc05g150152.1	0.302529	1.07679e-15
Solyc09g048970.3	3.97423	2.19e-05		Solyc04g074000.3	0.292548	0.00153438		Solyc10g051215.1	4.67175	0.0462976		Solyc10g081010.3	0.30206	3.32408e-25
Solyc08g029160.1	3.97389	6.9e-34		Solyc09g011810.3	0.292476	4.31853e-39		Solyc03g098430.4	4.67127	1.17e-11		Solyc02g089350.3	0.302039	1.36365e-05
Solyc12g014320.2	3.97339	5.75e-14		Solyc01g005440.4	0.292457	6.27624e-46		Solyc07g052730.3	4.67016	3.75e-22		Solyc06g065445.1	0.302003	4.957e-05
Solyc04g077950.2	3.96941	0.00797523		Solyc06g068950.4	0.292127	4.46721e-33		Solyc04g007425.1	4.66873	1.31e-05		Solyc12g011410.1	0.301979	8.80148e-10
Solyc06g011370.4	3.9656	1.31e-11		Solyc04g080040.3	0.292	3.67071e-20		Solyc02g064590.2	4.66689	7.86e-06		Solyc09g082370.4	0.301903	1.34013e-15
Solyc09g082870.3	3.964	0.000218682		Solyc12g098890.2	0.291987	2.42926e-39		Solyc02g038820.1	4.66149	0.00510192		Solyc01g081340.4	0.301844	0.0495788
Solyc08g068690.1	3.96183	2.13e-08		Solyc07g062530.3	0.291911	0.0417126		Solyc02g037590.3	4.65735	6.97e-06		Solyc06g069370.4	0.301649	3.22259e-18
Solyc02g065370.3	3.9595	1.01e-40		Solyc07g055160.4	0.291831	3.07674e-18		Solyc03g096840.4	4.65451	3.06e-91		Solyc09g010430.1	0.301615	9.82839e-05
Solyc04g018140.1	3.95402	0.00129031		Solyc04g081990.3	0.291727	2.19793e-17		Solyc10g006550.3	4.65068	8.16e-05		Solyc04g080180.1	0.301601	2.20104e-13
Solyc07g150103.1	3.95301	0.000266221		Solyc08g080200.4	0.291674	2.18124e-27		Solyc02g005140.3	4.6473	1.81e-06		Solyc03g111610.3	0.301532	2.56155e-54
Solyc12g013700.2	3.95039	0.000219674		Solyc02g032940.4	0.291671	6.61205e-09		Solyc08g076970.3	4.64199	7.04e-68		Solyc03g005320.3	0.301237	3.14968e-17
Solyc01g109880.3	3.94894	3.89e-37		Solyc07g006855.2	0.291451	1.01559e-18		Solyc01g079440.1	4.64176	0.016735		Solyc05g010080.3	0.301221	2.36747e-13
Solyc02g068550.2	3.93879	7.72e-15		Solyc03g118480.4	0.291408	0.000557315		Solyc11g007640.2	4.63834	0.0408071		Solyc03g113760.3	0.301183	0.000725242
Solyc06g069510.3	3.93859	9.1e-16		Solyc01g095430.3	0.291363	9.08587e-28		Solyc08g029160.1	4.62879	3.07e-55		Solyc04g009420.3	0.30094	3.27321e-48
Solyc09g055320.1	3.93209	1.78e-05		Solyc04g052990.1	0.291345	0.0206684		Solyc12g007070.2	4.62607	2.49e-40		Solyc11g069600.2	0.300866	6.27587e-40
[truncated: 2,648 more rows]

## Sheet: TABLE S2
Table S2. The RA-induced higher temperature-responsive genes in tomato plants
gene_id	average fpkm_dH2O-25°C	average fpkm_dH2O-42°C	average fpkm_RA-25°C	average fpkm_RA-42°C
Solyc07g065840.2	599.364	903.38	361.548	1053.7
Solyc04g080280.3	430.558	981.786	455.724	1119.04
Solyc01g101060.4	227.178	744.721	191.45	1039.7
Solyc12g035130.2	291.218	414.311	153.146	453.821
Solyc07g053280.4	201.542	409.852	171.767	476.354
Solyc01g081250.3	6.35053	874.926	3.29937	1657.46
Solyc05g055160.3	382.8	470.332	221.401	555.125
Solyc07g041920.4	215.966	705.999	102.651	624.581
Solyc09g083435.1	182.725	1131.36	94.3987	1585.34
Solyc11g069700.2	3.47676	317.904	1.84252	554.23
Solyc06g069120.3	142.468	450.433	102.556	762.066
Solyc04g080960.4	225.527	355.693	178.538	432.341
Solyc01g096700.4	147.007	222.21	109.251	240.347
Solyc06g036290.3	12.9527	165.201	8.43724	355.494
Solyc09g097770.3	664.211	488.977	438.585	1049.85
Solyc06g083040.3	132.246	273.769	104.582	282.609
Solyc08g067960.3	24.7813	125.801	22.7949	187.526
Solyc06g007510.3	311.529	388.025	243.635	554.742
Solyc08g076970.3	154.535	246.779	66.6265	312.409
Solyc03g098780.2	122.102	446.368	68.4278	633.127
Solyc01g109660.2	200.249	397.533	230.716	468.907
Solyc11g021060.2	86.5042	477.713	41.1993	641.237
Solyc03g118040.3	74.4167	135.738	76.5426	277.073
Solyc03g082920.4	27.6907	85.6359	27.3239	179.36
Solyc08g008220.3	177.704	335.112	187.708	473.615
Solyc03g112230.4	20.7989	125.181	15.7461	150.256
Solyc01g095320.4	0.71778	105.718	0.470872	127.262
Solyc07g005210.3	120.674	324.139	96.3293	419.642
Solyc07g064150.4	52.1621	79.6742	42.8009	118.019
Solyc12g042950.2	10.3603	217.939	10.2089	226.403
Solyc06g083190.4	49.1511	141.334	51.7142	182.992
Solyc01g081010.4	80.685	110.358	62.9747	138.943
Solyc05g015390.3	119.465	186.603	90.8437	348.789
Solyc04g056390.3	101.366	244.961	83.354	250.673
Solyc06g083300.4	57.3932	153.241	48.8601	174.651
Solyc09g075830.3	24.3603	45.2809	24.6878	56.2666
Solyc05g014280.4	5.22464	340.596	2.83871	377.381
Solyc12g043160.3	236.667	382.834	197.462	510.97
Solyc04g081570.3	47.3637	67.9745	49.8308	119.814
Solyc01g104470.3	126.526	218.457	94.8208	272.665
Solyc03g114950.2	35.9822	135.744	31.9861	122.408
Solyc03g115650.4	104.053	311.225	72.7191	443.749
Solyc06g005940.3	55.1697	109.05	59.4464	143.401
Solyc11g020040.2	1.83939	115.464	1.17115	146.652
Solyc05g056310.3	25.6763	114.513	27.1227	130.758
Solyc10g084400.2	15.5769	219.456	16.1474	293.984
Solyc10g075070.3	201.545	228.636	154.818	398.639
Solyc12g019740.2	42.7943	152.054	29.0956	190.278
Solyc04g080700.4	8.16141	162.895	5.65182	169.278
Solyc09g015000.4	6.90187	237.453	5.1832	329.721
Solyc11g005670.2	39.6184	90.5008	32.4998	119.71
Solyc12g100060.1	309.67	335.034	214.037	520.859
Solyc06g049070.3	12.7176	137.136	12.4968	146.023
Solyc07g065630.4	8.14191	16.4901	8.00795	20.4956
Solyc03g007890.3	7.15784	62.3427	6.69562	138.582
Solyc10g083760.3	51.1636	87.558	36.2453	108.511
Solyc02g085420.4	53.2032	91.9354	53.5794	119.403
Solyc06g076520.1	15.0531	465.527	10.5953	624.55
Solyc06g084020.4	97.6518	128.901	82.6774	231.75
Solyc01g105970.3	47.7523	239.603	49.3002	268.516
Solyc02g067050.3	140.255	152.855	59.9986	168.962
Solyc02g088610.4	21.1211	56.987	18.4041	64.3109
Solyc02g090840.3	77.289	171.146	80.11	182.184
Solyc08g005910.3	58.6108	106.635	61.7171	128.854
Solyc11g011920.2	56.5093	86.4561	54.4707	118.069
Solyc01g107820.2	29.4076	99.0702	15.6983	134.649
Solyc08g081730.4	84.5902	127.793	70.5695	194.275
Solyc08g078870.3	79.8751	414.944	48.6327	593.606
Solyc05g018810.4	38.5647	114.353	45.2202	136.176
Solyc08g077980.4	42.5806	139.994	43.9357	229.239
Solyc04g074580.1	333.216	318.01	245.52	517.533
Solyc02g089260.4	4.41646	11.4932	3.96425	12.5324
Solyc02g062130.4	12.0906	153.94	12.0933	167.7
Solyc04g082200.2	74.6533	104.943	61.7318	212.849
Solyc11g066100.2	12.0408	55.4345	7.39923	137.322
Solyc08g076200.4	18.3524	82.7202	21.2652	106.495
Solyc08g081760.3	38.5951	73.8455	29.5165	100.942
Solyc04g007970.3	125.546	156.283	83.3778	201.396
Solyc11g066840.3	40.1554	121.773	55.9089	180.546
Solyc12g098680.3	52.3286	126.49	42.9691	141.235
Solyc10g086410.3	41.7232	31.7394	42.4246	95.952
Solyc07g061800.4	53.9308	196.963	11.4257	210.681
Solyc02g082340.3	32.8244	63.4898	29.8349	77.2508
Solyc04g011430.3	74.7912	126.309	51.1707	166.809
Solyc08g029160.1	138.835	551.679	133.76	624.679
Solyc04g053080.4	69.7163	101.644	42.2765	133.043
Solyc02g081880.3	14.9004	144.773	14.9799	161.153
Solyc10g081480.2	28.9792	203.478	27.7895	229.811
Solyc12g056100.3	70.5844	193.518	65.5911	248.704
Solyc06g074720.4	50.3894	111.221	29.6954	130.778
Solyc02g038803.1	63.6339	121.265	71.1869	152.407
Solyc06g076670.3	37.8979	74.4159	34.7373	140.089
Solyc03g096840.4	86.7236	219.834	57.4029	269.871
Solyc04g077970.4	73.585	112.07	65.8865	138.611
Solyc05g053470.3	16.167	68.2855	18.7247	93.4442
Solyc07g063870.3	46.398	82.367	38.8308	113.898
Solyc08g078700.2	2.95318	129.354	1.63201	220.01
Solyc08g006150.3	19.6661	124.579	17.5482	149.233
Solyc10g080610.1	57.6028	133.301	36.7207	181.109
Solyc08g079260.3	46.0046	85.5597	35.2661	117.406
Solyc06g065020.3	38.4277	64.3522	38.7952	79.1895
Solyc07g007330.1	112.633	194.917	115.276	273.518
Solyc05g007070.2	8.57757	49.6033	7.20155	45.6009
Solyc09g084490.4	155.564	159.579	62.4134	387.087
Solyc06g073090.3	52.7645	95.9824	41.1438	99.9448
Solyc03g115230.3	12.3208	34.0311	9.4873	65.3082
Solyc03g123560.3	47.682	85.0215	47.2724	138.462
Solyc09g011170.3	14.7154	41.1628	14.8036	51.9974
Solyc11g062010.3	9.07359	13.8178	7.61176	17.2626
Solyc03g111640.4	30.0769	42.6655	18.6254	58.6331
Solyc01g086970.4	41.7175	146.46	35.2523	217.693
Solyc04g011440.4	3.15094	38.7996	1.92902	87.3194
Solyc04g008230.3	19.3643	89.2304	14.183	73.4336
Solyc11g045225.1	50.0725	203.409	44.1787	259.962
Solyc06g074210.3	25.4501	74.1524	30.2784	92.4977
Solyc07g044760.3	12.6594	62.4219	10.0291	69.3031
Solyc10g078930.2	42.3301	60.1074	31.9831	110.062
Solyc09g084470.3	45.431	144.778	19.3086	329.545
Solyc08g062437.1	0.194323	108.297	0.225834	168.772
Solyc07g042550.3	9.36409	34.2877	9.36607	64.0702
Solyc01g096570.3	39.5325	57.0431	33.7989	76.0921
Solyc06g082010.4	13.0476	42.6331	9.2088	68.056
Solyc01g102960.3	0.411871	125.467	0.0865184	221.53
Solyc09g091470.3	30.3007	53.7201	30.1402	64.7226
Solyc06g076570.4	4.81636	216.286	4.07437	302.034
Solyc01g094340.3	22.8859	44.4333	22.3084	49.2879
Solyc08g016670.3	24.4351	92.7704	28.2467	124.845
Solyc02g081010.3	5.39728	33.8367	5.65693	40.4272
Solyc06g060230.3	35.8436	74.3689	34.7752	77.6712
Solyc08g082610.4	27.7497	53.75	19.0751	86.5313
Solyc07g066650.4	56.9503	78.2272	43.7052	116.589
Solyc01g087030.3	13.8299	74.8193	14.3498	85.3612
Solyc03g113730.3	92.456	152.942	74.8349	172.657
Solyc06g076020.3	13.3011	17.0816	9.30042	96.5556
Solyc04g017690.3	37.3161	103.196	38.3741	153.848
Solyc09g064940.2	12.0546	92.7454	10.7823	144.59
Solyc01g095700.3	66.5679	79.8313	51.4835	112.057
Solyc10g079500.2	30.0811	53.2395	30.946	64.3043
Solyc04g074730.1	177.96	198.59	148.575	311.162
Solyc02g070550.3	25.9164	55.6986	23.4803	82.497
Solyc09g010180.3	13.6096	29.5289	12.2506	34.7526
Solyc03g118420.4	14.2999	29.8038	10.8351	29.4563
Solyc04g008680.4	9.59498	21.8193	8.91623	25.1953
Solyc03g097670.4	7.56247	17.6942	6.21047	16.6003
Solyc01g105420.4	25.8642	50.2031	23.9093	56.148
Solyc03g007530.3	9.06181	19.5064	8.0551	23.8129
Solyc12g019960.2	12.2998	24.7057	11.723	24.4779
Solyc11g071830.2	5.7579	45.1356	4.28604	119.842
Solyc01g014180.3	41.6204	99.4972	31.0307	123.724
Solyc01g106820.3	8.24477	39.2093	4.57815	76.9514
Solyc06g050230.4	22.9831	89.8827	22.6553	94.2695
Solyc10g081020.2	11.6913	16.2351	8.86943	20.3777
Solyc01g109880.3	21.9337	86.5948	25.7276	115.627
Solyc01g086960.3	49.7483	70.3521	41.1469	110.092
Solyc02g031860.3	11.33	21.0341	11.9265	24.389
Solyc05g025510.3	23.4663	37.449	17.5304	43.3981
Solyc10g086360.2	38.5594	72.0152	36.3811	79.9747
Solyc01g010440.4	18.314	45.3257	17.0752	63.1955
Solyc09g009100.4	20.6221	42.6949	23.4838	55.2507
Solyc10g081310.2	63.4932	128.976	56.9272	143.389
Solyc03g117420.4	21.9552	31.5631	15.2414	45.716
Solyc06g084210.3	9.98433	21.7656	11.685	26.6228
Solyc03g080090.4	20.8857	37.2945	19.5333	40.1929
Solyc06g060120.3	13.6817	25.8128	13.2975	34.0381
Solyc03g058970.4	19.2906	35.0645	15.1757	38.4319
Solyc12g094490.2	6.48359	20.649	6.30393	38.123
Solyc10g084650.3	10.1733	16.0155	9.24705	20.6365
Solyc10g044670.3	10.8009	24.8664	8.30917	23.4427
Solyc10g008110.4	14.6238	33.5282	13.8918	35.4966
Solyc11g068540.2	22.3807	71.3249	22.5087	84.2521
Solyc09g059030.4	32.346	67.5621	28.5417	65.4432
Solyc07g053740.1	60.2603	141.651	39.4197	132.187
Solyc07g063900.3	25.4506	84.3644	33.0044	110.548
Solyc01g079350.3	21.0326	39.6969	17.4626	51.1141
Solyc01g068480.4	7.97165	15.8258	7.52937	15.6443
Solyc11g066830.2	27.9389	54.9283	25.3863	62.5475
Solyc05g050120.3	13.9994	31.5691	16.3886	51.8845
Solyc11g065920.2	7.98237	18.3809	7.86694	21.3768
Solyc01g106770.4	5.82398	8.99093	5.46339	11.9074
Solyc05g015930.4	8.75929	14.4497	8.17266	17.2125
Solyc03g119610.1	56.6331	108.252	49.6004	121.732
Solyc05g053780.4	43.5486	73.8268	45.5149	103.371
Solyc04g014390.3	42.8869	79.5289	38.3069	112.325
Solyc01g008070.3	25.3058	49.5	25.5502	57.9773
Solyc08g150148.1	13.9382	65.3413	14.9371	78.8179
Solyc02g093880.3	16.8132	30.2137	15.0657	33.4512
Solyc04g016240.3	13.0065	24.3201	13.6489	28.9075
Solyc09g008640.1	8.90329	51.1529	7.77903	47.3239
Solyc08g080690.4	7.00897	12.3974	5.95448	15.3628
Solyc03g007810.3	18.4891	28.4303	13.0849	38.7254
Solyc02g036370.3	15.7922	43.5834	12.4745	36.6812
Solyc09g065700.3	3.03176	6.26166	2.52673	8.16219
Solyc03g112270.3	16.9513	34.8119	15.1695	47.1716
Solyc03g117020.4	27.6955	50.0849	25.7847	56.743
Solyc02g064680.4	8.72165	21.9136	7.8462	25.2115
Solyc04g051570.4	4.17314	8.54235	4.06623	9.93685
Solyc10g084760.3	5.13873	11.6861	4.97202	11.9557
Solyc07g043560.4	8.22483	21.7655	9.32619	32.0054
Solyc08g076860.3	22.8128	52.6577	13.1352	66.8858
Solyc09g092720.3	28.743	46.0831	14.7035	133.841
Solyc02g030300.3	11.8051	29.1579	10.581	28.1804
Solyc10g008420.3	14.895	23.657	12.4132	33.6788
Solyc05g009350.4	1.53307	23.9451	1.69655	28.4475
Solyc11g017040.2	11.079	18.679	10.07	32.2036
Solyc08g069231.1	6.43775	24.2396	5.73887	26.5244
Solyc03g098795.1	9.42994	28.6006	3.00133	185.908
Solyc05g015530.3	51.3095	91.9815	46.5847	123.349
Solyc10g080190.1	87.0747	147.198	74.816	154.133
Solyc01g104040.4	5.42277	11.754	6.42712	15.3406
Solyc09g015650.4	24.1244	51.9071	23.5491	54.4504
Solyc10g085140.2	30.7187	68.1681	30.2425	85.7666
Solyc02g061960.3	15.3191	26.9495	13.9965	29.1125
Solyc02g080370.3	24.2488	40.7049	23.3768	52.5669
Solyc04g007120.4	20.3249	36.0686	19.5191	40.3695
Solyc01g105140.3	29.1487	63.1823	24.9527	73.9504
Solyc08g066200.3	11.5406	21.6662	10.1034	23.2902
Solyc12g007170.3	12.7859	27.0527	12.0989	35.95
Solyc03g117800.4	8.40239	24.0983	6.90016	38.0683
Solyc01g079510.3	6.42761	11.5651	6.56614	13.8205
Solyc03g119650.3	9.36266	16.2772	8.45321	17.3286
Solyc10g046930.3	13.8028	27.324	13.2307	30.4282
Solyc07g006140.4	13.2557	31.5585	10.6424	44.9817
Solyc02g062370.4	5.94248	12.3467	5.0182	15.5402
Solyc09g091180.3	9.34395	31.0734	10.2527	37.9709
Solyc07g024000.3	7.04773	35.0849	5.96282	35.9428
Solyc04g076540.4	3.76173	8.36201	3.59715	11.3499
Solyc02g077900.4	8.20319	24.2768	8.7527	26.4162
Solyc01g104740.3	4.41088	39.643	2.84641	144.75
Solyc09g059270.3	23.4422	54.4975	24.828	58.4268
Solyc05g008440.3	42.4632	53.7199	33.6149	70.9403
Solyc04g010250.3	3.8169	30.4357	3.45216	45.6032
Solyc05g009540.3	3.90879	9.00487	3.70662	8.80044
Solyc12g014290.2	60.3814	127.281	64.7236	152.525
Solyc07g064600.3	22.8651	69.1732	8.46454	115.682
Solyc01g108910.4	2.79348	76.4309	1.2461	100.633
Solyc08g041860.1	48.2068	113.942	44.1825	159.006
Solyc04g018110.1	58.5076	60.3374	48.2484	103.495
Solyc03g123840.4	15.0741	27.7578	14.6114	38.2494
Solyc02g032860.3	9.56786	25.8827	17.6992	54.3101
Solyc01g088660.3	30.4179	54.8909	25.9555	75.4829
Solyc05g047520.4	8.31055	18.4186	9.71982	22.5856
Solyc06g068860.3	5.44515	18.1903	4.97606	20.4542
Solyc07g049530.3	3.89249	2.18007	2.88962	102.499
Solyc01g096200.4	5.51476	13.2718	3.83259	15.9793
Solyc12g095910.2	19.5633	36.03	16.6968	36.636
Solyc09g091660.3	2.31249	9.46631	2.35222	22.4623
Solyc08g007990.3	15.9731	22.2134	12.7714	28.4042
Solyc02g080130.4	12.3683	40.7214	12.428	56.5132
Solyc03g117060.4	37.3363	49.1176	29.742	64.1365
Solyc05g042030.3	31.7644	41.7097	24.4372	62.5008
Solyc09g072900.4	31.6532	60.07	27.128	57.4848
Solyc10g085880.1	35.7386	66.1505	21.4187	54.4532
Solyc06g074220.3	13.2717	24.4707	13.1964	27.9379
Solyc02g090130.4	2.08232	8.58756	1.98808	10.1832
Solyc06g073420.3	18.3858	35.5908	16.6415	38.9578
Solyc01g067600.3	4.63966	7.60551	4.50851	10.0951
Solyc04g076030.3	35.09	58.6496	31.6193	64.6649
Solyc04g025300.3	15.6612	24.685	12.5707	27.3994
Solyc05g041910.3	17.2187	25.2981	18.7071	44.9764
Solyc02g083320.3	30.8359	49.6517	27.8881	58.8222
Solyc12g009610.2	12.7861	27.5388	12.6091	29.4786
Solyc01g060030.3	26.7854	39.3439	21.3138	54.8949
Solyc07g008040.4	8.18478	13.0947	7.22177	15.9123
Solyc03g031840.3	11.6482	55.7783	9.23852	67.2137
Solyc08g005970.3	13.0367	23.1687	9.88076	27.4031
Solyc06g076560.2	1.25493	78.1324	0.978061	96.8193
Solyc02g079020.4	4.34074	17.5078	4.97593	20.8481
Solyc06g075790.3	10.6315	36.0472	9.9382	36.3506
Solyc12g014540.2	8.74714	16.8761	7.12119	20.3317
Solyc07g040960.1	2.7905	26.594	1.11961	71.3461
Solyc12g099250.2	8.97478	20.0203	9.0583	21.5451
Solyc06g069480.3	3.06921	8.5831	2.74436	10.3269
Solyc03g113220.3	20.9693	36.8061	20.0181	51.5862
Solyc01g096810.3	19.4203	24.7053	13.6659	30.352
Solyc02g092930.1	34.0764	32.4809	24.216	71.7278
Solyc03g114410.3	7.11388	16.76	6.35167	18.3041
Solyc03g026340.4	12.6911	15.9745	10.9831	24.0161
Solyc08g067950.3	23.1852	49.7264	17.0935	61.7488
Solyc12g008560.1	88.2934	206.69	48.0236	311.341
Solyc02g065370.3	13.2441	52.4823	16.4497	75.1477
Solyc05g005640.4	2.49069	9.19179	2.47035	10.6227
Solyc01g091260.3	5.48521	54.2588	5.05272	65.9802
Solyc11g005920.3	8.25714	22.7664	8.83422	25.2138
Solyc05g049880.3	22.9485	51.3926	22.5254	76.4872
Solyc09g092690.3	0.440216	22.2627	0.30056	45.0777
Solyc01g102290.3	51.0939	60.8246	35.3039	130.042
Solyc08g075520.4	8.04769	25.4494	8.47811	31.3887
Solyc09g090100.3	7.70912	16.6054	7.22775	18.4746
Solyc11g006320.2	5.7115	14.226	5.11363	15.7599
Solyc02g079930.3	0.315484	47.5316	0.295939	65.4454
Solyc01g079710.3	6.77721	32.2187	10.234	50.0236
Solyc01g097190.4	11.3827	27.1472	12.1112	32.0225
Solyc10g006130.1	38.8294	66.463	28.4191	104.234
Solyc04g072560.3	11.8694	23.5196	14.5586	29.4254
Solyc10g007350.4	24.1355	73.1718	22.6608	83.4956
Solyc03g059420.4	4.76534	9.37175	5.10081	10.4153
Solyc03g110880.4	2.9461	6.96246	2.66132	6.54732
Solyc02g084230.3	28.8088	62.7684	25.6143	64.4186
Solyc09g009370.4	2.31193	4.51273	2.31948	4.91286
Solyc12g099970.2	40.7804	25.7264	22.3221	62.4532
Solyc12g068070.2	6.34276	18.6949	5.26629	21.4472
Solyc04g082420.3	13.4484	9.5895	8.50732	19.12
Solyc06g011665.1	8.32412	17.2134	7.74886	18.0136
Solyc05g048810.4	9.80778	32.1521	8.76951	38.3995
Solyc07g041190.3	15.6207	57.7154	11.0699	56.3452
Solyc12g099960.1	21.261	95.736	25.7264	164.957
Solyc07g009490.3	15.2469	24.2195	14.2901	33.0136
Solyc10g075030.3	7.83381	16.4202	8.37528	18.3436
Solyc09g005760.3	6.8301	12.8416	6.6291	20.3808
Solyc08g081900.4	11.0355	17.8825	10.1588	21.4447
Solyc01g105100.3	14.2985	25.5086	15.7413	33.3271
Solyc02g069100.4	20.3646	37.2556	16.1938	44.8738
Solyc09g074110.4	2.74646	6.30053	2.44696	7.0447
Solyc02g078550.3	6.4009	12.4121	6.48504	13.6285
Solyc03g121090.4	42.1257	58.0706	23.1378	63.8566
Solyc10g044900.3	9.37826	19.0679	8.78833	21.5282
Solyc10g077130.1	26.3594	93.6931	21.4289	89.1463
Solyc04g064550.1	11.8253	29.5903	8.85516	35.6473
Solyc08g068010.2	6.30882	11.5237	6.49358	13.1212
Solyc01g006880.4	2.54465	9.0293	2.4374	10.7391
Solyc06g065950.4	19.332	37.1839	17.8226	54.4836
Solyc10g006770.4	10.339	15.1027	7.97547	20.302
Solyc05g013490.4	7.2273	14.0992	6.92825	14.1503
Solyc07g005590.3	9.70062	15.5055	8.87566	21.2044
Solyc06g066330.3	3.60497	16.592	3.49146	20.981
Solyc03g115770.3	2.0886	23.8169	1.73751	27.0922
Solyc01g090690.4	8.1367	27.101	9.13341	34.6636
Solyc03g096800.4	8.11963	13.3987	5.93759	12.1177
Solyc04g072260.3	0.512561	3.40138	0.581975	4.37731
Solyc12g098700.1	8.53727	13.4689	6.22264	15.6058
Solyc04g076845.1	4.20578	37.1651	2.96738	36.342
Solyc05g007140.3	13.5372	28.6227	14.2505	37.0354
Solyc11g010630.4	6.27318	8.74863	4.72266	15.6967
Solyc10g012030.4	6.1309	13.6158	4.85327	14.0654
Solyc09g011880.3	14.6739	24.2571	14.116	29.2976
Solyc09g020190.3	12.4835	22.4149	9.75088	24.4051
Solyc01g112280.3	12.5298	28.7902	11.388	30.0231
Solyc11g071660.1	21.2443	24.0362	16.3989	33.3226
Solyc10g075110.2	30.1671	51.5202	17.4962	163.365
Solyc07g007250.4	34.1937	56.8606	17.3035	156.221
Solyc01g094080.4	11.0696	25.6363	10.5635	31.0966
Solyc10g081040.1	14.4945	83.0258	8.84926	113.94
Solyc12g006550.2	13.8668	41.0104	12.6478	55.2844
Solyc05g005260.3	27.7389	43.0321	19.4712	76.6542
Solyc08g078510.3	4.03236	22.4887	5.2495	52.591
Solyc01g099370.3	5.47208	31.7615	4.8495	50.4129
Solyc03g115920.3	0.950028	52.5588	0.76953	74.9819
Solyc12g014070.2	12.1122	22.1575	12.1945	25.1236
Solyc02g077880.3	27.0013	33.5933	9.6029	95.7702
Solyc02g084240.3	11.5505	33.8799	9.53736	72.8755
Solyc01g009860.3	27.4593	44.406	19.7835	47.2024
Solyc03g007100.3	4.42141	9.54366	3.92885	10.6305
Solyc04g076670.3	18.7422	35.681	19.1391	48.4026
Solyc01g079610.3	12.3234	26.8661	13.6781	33.6558
Solyc04g050150.4	5.52813	11.3332	4.7678	12.0888
Solyc02g078390.3	3.95202	17.5203	3.4872	19.1526
Solyc01g008320.3	6.36057	12.4079	5.9984	13.5301
Solyc05g056390.2	22.3087	77.5963	21.3643	115.885
Solyc08g075340.3	7.83288	17.4721	8.30314	18.8714
Solyc08g066730.3	4.40874	16.5307	5.15635	21.2244
Solyc05g056540.4	17.9606	27.7873	12.5901	25.8213
Solyc02g081550.3	11.1877	18.8291	7.52974	24.1092
Solyc12g035670.3	5.24796	8.41724	4.77909	9.92133
Solyc02g087290.3	5.38531	9.95791	4.70942	11.7318
Solyc02g077670.3	10.7384	23.2531	10.9768	35.6312
Solyc03g110910.4	9.41713	22.5399	9.71427	26.4399
Solyc02g082270.3	10.9022	18.5859	8.79294	26.4362
Solyc10g005770.4	7.13231	18.3505	7.43478	24.1071
Solyc01g008440.3	5.83349	20.2072	4.69116	20.5059
Solyc02g071250.3	8.96626	14.8454	7.31002	17.4458
Solyc04g008610.3	3.96038	7.12735	4.26868	8.71366
Solyc05g050850.3	15.2732	16.4687	10.6245	21.5684
Solyc03g114140.3	3.91262	10.716	3.36898	11.1217
Solyc01g081430.4	3.74062	6.29578	3.79513	8.31977
Solyc07g039510.4	12.7547	34.7818	11.5065	37.7832
Solyc02g063050.3	7.73452	13.6972	7.52091	16.2412
Solyc04g049140.4	3.99956	12.1275	4.11839	12.9056
Solyc10g079370.3	16.671	22.4309	13.3297	30.5268
Solyc12g013620.2	24.2681	40.4993	15.3507	40.6794
Solyc07g008450.3	3.75807	9.576	4.08139	10.8793
Solyc02g094500.3	11.0173	19.0636	10.9991	24.8232
Solyc08g065880.3	16.8195	29.5196	13.1456	33.4109
Solyc06g036080.4	6.30798	11.1959	5.35918	12.0438
Solyc12g099390.2	16.2149	36.2745	13.8555	47.4848
Solyc03g121640.3	2.71635	21.2109	2.79031	24.4923
Solyc09g009180.3	7.85225	15.1677	8.75145	19.3956
Solyc09g075860.3	4.57839	14.3913	3.84316	15.6388
Solyc07g063650.4	7.79236	13.0479	7.42369	15.4752
Solyc10g079420.1	51.2228	42.6879	43.2197	87.8906
Solyc03g082680.4	2.8287	5.54757	2.68396	6.08753
Solyc01g068330.4	6.70243	14.7313	7.1909	16.4774
Solyc10g074790.2	11.8271	19.9985	11.2677	25.7313
Solyc11g010390.1	39.1583	95.6957	35.5906	125.039
Solyc09g082820.3	8.97223	101.069	4.58534	112.759
Solyc04g014210.3	3.98954	7.1735	3.13275	8.2953
Solyc02g030080.4	9.72668	14.9658	8.77796	18.0954
Solyc07g006180.3	15.4113	30.4257	14.3794	45.8624
Solyc09g092480.1	14.5812	35.4108	9.93985	28.0092
Solyc11g073300.2	13.3305	22.6277	14.0078	29.6477
Solyc07g032090.4	12.5266	36.4226	12.323	49.8075
Solyc12g099770.2	28.0643	43.727	24.8675	52.9447
Solyc07g006890.1	6.40134	27.5671	3.90514	38.2283
Solyc06g005570.4	9.02205	16.1987	8.07552	18.4886
Solyc02g066930.3	2.59116	40.6643	2.63257	42.9129
Solyc01g094810.3	10.9329	48.9075	9.17567	58.1099
Solyc08g062500.3	5.34216	9.5273	4.8916	11.6504
Solyc12g056230.2	25.1487	50.4783	19.7809	58.9344
Solyc06g062370.4	19.3494	32.0014	7.27713	53.2704
Solyc03g093550.1	15.0623	49.5675	16.2265	80.5609
Solyc09g061750.3	13.6828	37.7089	13.9652	39.5697
Solyc02g082840.3	5.96821	13.5805	6.23892	14.8884
Solyc10g083730.2	4.20317	24.9963	3.77633	48.8972
Solyc06g071050.4	13.3272	33.8779	11.5332	42.7639
Solyc06g065370.3	24.3658	43.5075	20.7026	55.9396
Solyc10g084140.2	6.69017	11.9047	6.26495	16.9664
Solyc02g068110.4	14.465	46.2712	12.6941	55.6613
Solyc11g006000.3	10.6097	18.0029	9.12815	18.6246
Solyc07g045230.4	5.53258	10.7277	6.63201	13.8815
Solyc09g008670.3	4.69264	22.2968	1.10307	24.0892
Solyc12g096670.2	11.8309	15.4933	8.53732	17.2351
Solyc04g081530.1	56.0835	73.5777	24.5698	104.949
Solyc01g109080.3	1.3772	3.46175	1.21356	4.04952
Solyc11g006740.3	2.64138	36.958	1.29915	74.0804
Solyc08g079310.4	9.70941	17.5166	8.13689	17.1275
Solyc02g089370.2	3.43923	6.98712	3.05462	7.34299
Solyc06g082120.4	19.8133	33.6126	18.9522	39.6937
Solyc08g082210.4	3.34321	47.4238	2.0371	31.7679
Solyc08g077500.4	0.709423	3.87173	0.608118	4.21706
Solyc04g078600.3	14.2378	36.4674	12.6517	45.4714
Solyc04g015970.3	3.23605	5.27717	2.77275	7.95185
Solyc12g056780.2	11.6583	43.6147	11.2652	54.9469
Solyc03g005870.4	21.0395	38.1263	20.5434	50.2586
Solyc02g050280.4	6.06295	10.5879	5.31075	12.3879
Solyc07g063010.3	13.2169	30.5966	10.4887	30.9459
Solyc05g053040.3	13.104	27.0223	13.8328	31.3326
Solyc01g011350.3	4.71208	16.034	4.33809	27.3409
Solyc07g053980.3	4.16014	6.19133	3.22968	7.40195
Solyc01g105660.4	5.69205	24.0907	5.7688	36.6827
Solyc01g105360.3	14.0404	21.9577	10.841	22.0935
Solyc06g007800.4	15.192	30.1691	16.9855	38.7811
Solyc03g114100.1	30.0944	121.948	18.4307	115.259
Solyc06g053330.4	8.13285	16.5324	10.1356	20.7651
Solyc06g059870.1	127.233	223.241	49.0264	175.025
Solyc02g068370.3	8.79723	17.4505	9.07364	19.2578
Solyc06g075390.4	22.6457	34.3812	15.2011	36.0791
Solyc12g006480.2	3.14552	5.68359	3.3609	7.15493
Solyc02g079960.3	11.456	42.7799	9.9028	55.8449
Solyc10g086280.2	22.9622	15.596	17.9792	62.8559
Solyc04g080580.3	12.3007	26.8871	10.8496	33.7812
Solyc03g026020.3	16.5032	19.6069	13.0007	29.4839
Solyc02g070630.3	23.0852	31.9016	21.6911	43.9226
Solyc06g071770.4	4.97091	14.3503	4.62969	17.2242
Solyc09g007270.3	0.703504	38.8879	0.288334	47.1678
Solyc10g009070.3	6.80899	13.548	6.20421	14.2412
Solyc04g009260.3	7.82627	14.3794	7.64391	15.8648
Solyc01g090680.3	5.03752	29.365	3.9657	37.5033
Solyc03g118030.3	7.27986	14.991	6.21256	18.2048
Solyc06g072330.3	1.45195	59.2047	1.45844	80.5795
Solyc05g055010.4	3.94654	30.479	3.68201	52.8045
Solyc06g071580.3	5.73787	20.4158	6.03365	21.7754
Solyc06g068460.3	15.1253	16.4953	13.6101	27.8488
Solyc08g008370.3	7.28736	22.6606	5.34224	29.2616
Solyc06g005990.4	3.58096	8.15142	3.22855	9.03976
Solyc06g005490.3	11.5586	36.9101	10.5353	39.6878
Solyc03g043660.3	5.77665	9.87836	5.11702	10.3468
Solyc04g025940.3	8.4763	10.353	5.80699	12.1019
Solyc05g032750.3	5.26183	8.54596	4.33821	10.0764
Solyc11g071690.3	6.89458	18.2224	6.35992	32.5151
Solyc02g030110.2	5.06123	10.7783	5.82921	18.2627
Solyc03g115510.3	4.54096	8.61859	4.17507	9.32281
Solyc09g091050.4	1.62377	17.2935	1.10095	13.4185
Solyc02g086880.4	14.5449	17.5016	10.8412	27.7707
Solyc04g005860.3	9.22151	15.1413	9.27373	21.0293
Solyc12g049410.3	3.35985	10.2323	3.11344	11.4233
Solyc03g111650.4	6.92497	18.6547	5.57247	16.0422
Solyc01g006020.4	8.22633	40.7664	8.09998	45.1617
Solyc03g007220.3	31.7578	59.7329	28.7876	80.833
Solyc03g032070.3	9.48283	19.9114	10.0871	23.2156
Solyc01g100230.3	4.90559	27.9867	5.60012	54.3657
Solyc06g008960.3	3.74695	8.45644	3.33368	8.79936
Solyc01g067070.3	8.34222	19.0688	9.66789	24.3495
Solyc02g014180.2	3.51943	10.2462	3.10809	11.1735
Solyc11g069370.3	10.2381	19.0311	9.74402	19.696
Solyc11g069180.2	10.4005	23.3191	9.58711	29.6508
Solyc05g056110.3	10.9299	18.9135	10.0409	29.8147
Solyc10g078920.3	15.8697	59.0686	13.0158	54.7325
Solyc09g084480.3	3.6838	24.1341	1.5619	151.322
Solyc07g005030.4	2.55529	6.86937	2.55236	7.41271
Solyc01g101010.4	5.18158	14.2796	5.07404	15.0073
Solyc09g055590.3	8.29904	18.6522	8.41253	29.5613
Solyc06g150138.1	10.4727	53.5766	8.03746	77.2833
Solyc04g073990.3	12.3413	22.6555	11.8643	28.9214
Solyc09g075030.3	9.82724	32.1657	11.6952	39.1968
Solyc05g010660.4	1.68995	7.55452	2.6799	13.5571
Solyc11g067010.2	29.3821	37.896	21.1865	59.266
Solyc01g108020.3	23.5245	27.7421	16.1532	32.9395
Solyc04g014480.3	2.46224	48.9206	2.11057	58.5986
Solyc03g117980.3	2.57593	7.7482	2.62802	13.5247
Solyc02g069800.1	7.64638	26.357	6.3987	54.9877
Solyc01g091170.3	9.28805	6.18354	4.72272	35.7736
Solyc01g097980.3	4.86244	9.47794	4.92981	10.873
Solyc04g071990.3	1.17718	8.17771	1.26315	11.4145
Solyc09g091830.4	10.7881	26.4235	9.59371	26.2925
Solyc12g098310.2	34.357	31.8939	23.0259	50.7504
Solyc02g090650.4	7.46388	12.9246	6.68803	14.6237
Solyc01g108160.3	2.45188	4.43199	2.17641	6.16963
Solyc11g045120.3	5.33275	15.2466	4.65471	17.4798
Solyc03g097120.3	8.04723	16.0083	6.86277	21.9197
Solyc06g073060.3	7.10566	23.9761	6.65211	34.0877
Solyc02g063090.3	6.49081	17.2096	6.45575	17.4766
Solyc12g095880.2	6.46397	15.7879	6.05849	17.3888
Solyc01g091270.3	4.69139	26.7437	3.75702	40.7292
Solyc11g011090.1	1.51046	3.3102	1.30449	4.10465
Solyc02g088300.3	4.17194	11.7824	3.60949	12.9952
Solyc04g009800.3	6.53145	11.8204	6.47585	15.7907
Solyc12g014230.2	7.00812	22.792	7.75213	27.0031
Solyc04g080600.3	4.015	6.53692	3.28452	7.05403
Solyc02g094400.4	9.79231	26.9886	5.17559	20.9383
Solyc07g040990.4	7.21344	14.8734	4.23777	23.2657
Solyc01g109970.3	6.18214	8.1852	4.98543	13.2062
Solyc07g064090.3	12.7557	22.5668	9.8415	24.6873
Solyc11g012920.3	7.31363	15.2882	6.59597	15.2984
Solyc09g074640.3	9.60384	18.2184	8.56106	17.5929
Solyc12g007070.2	7.37199	23.9003	5.37095	25.0794
Solyc02g071620.3	6.44941	24.1105	6.35629	29.2832
Solyc06g071280.4	7.26795	9.68015	7.38749	16.841
Solyc01g087780.2	5.4912	11.5361	5.44521	12.6218
Solyc01g010650.3	8.77577	21.8774	9.49149	27.7235
Solyc06g071200.3	3.45506	8.84482	3.10827	10.316
Solyc12g014100.2	7.43238	14.8276	5.06977	23.508
Solyc03g118060.3	0.175865	51.6239	0.21665	94.3128
Solyc07g052700.3	8.05786	33.0714	6.31534	35.4582
Solyc09g007640.4	6.06154	23.5214	4.71216	20.2965
Solyc09g061840.4	8.49261	12.839	9.75152	29.0071
Solyc06g009140.3	9.31158	23.4804	7.05572	77.5834
Solyc09g009680.2	6.25839	15.7461	6.63329	18.1309
Solyc06g066370.4	8.12243	11.1046	8.42901	21.1993
Solyc01g007190.3	3.47212	27.7711	2.66914	45.7538
Solyc10g008480.3	14.3937	22.0656	12.4107	25.9616
Solyc02g091660.3	5.80722	13.8692	6.27551	16.7226
Solyc05g016230.3	5.40226	18.1148	4.44468	17.5486
Solyc01g110000.3	8.76455	5.62936	6.14036	15.8881
Solyc10g047670.2	4.30887	16.3667	4.38488	18.9467
Solyc03g025880.3	10.284	22.557	11.2665	26.3913
Solyc09g005120.3	3.73119	10.2454	3.6043	23.855
Solyc01g095630.3	11.4602	22.2725	9.60095	20.3553
Solyc04g015100.3	9.79486	17.6965	8.60274	20.2484
Solyc07g064560.4	6.5396	21.0423	4.14383	22.3397
Solyc09g015770.3	2.88058	36.1727	1.82892	34.603
Solyc06g073050.2	7.24419	13.5417	5.83227	15.6334
Solyc11g010310.2	3.17374	6.02952	2.33251	6.41621
Solyc10g079190.3	8.70163	18.2801	6.59557	21.8996
Solyc05g053800.3	2.37865	7.61146	2.55794	8.68139
Solyc02g091220.1	10.5313	21.4895	11.1466	26.3862
Solyc04g077980.1	6.25404	27.9341	3.75118	71.0852
Solyc10g074970.1	4.81237	18.2827	3.56831	20.1283
Solyc06g068055.1	2.99914	10.3857	2.64176	11.7702
Solyc06g069690.4	4.27447	12.0264	4.90721	15.6692
Solyc10g049970.2	11.893	27.0644	10.149	37.9437
Solyc10g044450.3	6.56664	12.8285	6.17438	13.7824
Solyc09g089580.4	5.3712	14.7329	3.75889	26.1935
Solyc01g094660.3	3.72192	7.69008	3.18655	9.60233
Solyc02g030450.3	2.11592	12.2313	2.22161	14.2421
Solyc07g065230.1	23.0688	53.496	23.3568	55.5719
Solyc05g007510.4	2.81537	9.40186	1.95553	8.78988
Solyc07g065410.1	12.9703	118.7	9.37636	126.891
Solyc03g122350.3	1.71854	12.6874	1.93328	22.831
Solyc01g007980.4	7.92507	13.378	6.84469	15.7069
Solyc07g066520.3	8.32153	14.3227	8.57572	17.9967
Solyc06g005650.2	20.058	27.1851	16.4186	43.9872
Solyc01g104640.3	2.8673	10.802	2.89058	13.4364
Solyc08g079430.3	5.58664	12.6667	3.47497	12.5812
Solyc04g016410.3	3.60753	5.89228	3.19946	6.55218
Solyc04g007070.3	5.50711	8.15924	4.31242	11.6132
Solyc01g104300.3	4.68112	10.1223	5.10755	11.3937
Solyc02g014190.4	0.957546	3.64228	0.544419	4.0736
Solyc04g011560.4	9.40745	16.1129	6.44567	19.0263
Solyc07g017610.3	4.25142	7.09464	2.37503	10.8175
Solyc11g066320.2	10.1876	13.8657	6.82481	16.8301
Solyc03g117440.3	8.22403	11.7432	6.13446	13.6252
Solyc02g069580.3	9.99463	12.0625	8.23508	17.3825
Solyc06g082480.3	5.09621	8.8377	3.85625	10.8258
Solyc11g043130.2	3.4422	6.00836	2.86879	7.01354
Solyc07g064340.3	6.12686	15.9216	5.27557	19.2193
Solyc08g065640.3	16.3348	29.0931	14.4685	31.3131
Solyc05g052160.4	11.6118	22.4879	11.5803	23.7987
Solyc05g054150.3	7.85016	16.6561	7.57546	18.7419
Solyc06g074940.4	4.1271	11.8993	3.66832	14.7508
Solyc12g009810.3	27.9859	39.7217	21.6852	47.434
Solyc11g067200.2	2.95549	7.25554	3.10328	8.27919
Solyc01g107170.2	2.57659	19.8383	2.38228	34.9912
Solyc10g017580.3	8.87691	13.5221	6.84442	14.9494
Solyc01g098340.3	4.48335	10.3039	3.29619	10.7917
Solyc01g007920.2	9.00835	29.2027	7.78277	27.9211
Solyc01g104220.3	14.1889	31.0949	11.885	32.1991
Solyc12g098520.2	7.19803	14.7477	7.41151	23.589
Solyc08g080130.3	2.07582	5.53748	2.00059	12.5045
Solyc02g091860.3	4.45204	8.14457	3.64005	7.98446
Solyc01g087470.3	8.76739	15.8888	8.0296	22.6046
Solyc11g005380.2	10.6623	14.8964	9.75697	23.3587
Solyc09g014450.4	3.77698	28.0773	2.9179	38.0881
Solyc03g097180.3	8.80863	15.8788	8.16966	23.2097
Solyc06g082793.1	10.0954	20.914	9.83679	21.912
Solyc08g079700.3	46.329	31.0489	29.4836	74.8771
Solyc07g062500.3	6.33991	10.2132	5.04802	13.3386
Solyc01g005300.4	0.47834	17.6766	0.21573	18.3513
Solyc06g009290.4	3.48843	4.05313	3.62077	8.17253
Solyc03g034010.3	9.32644	18.1075	10.1607	48.1759
Solyc01g068460.4	4.93568	8.32478	5.04476	11.0676
Solyc06g076040.3	4.92437	8.49089	4.81813	13.4075
Solyc02g027080.2	3.95935	9.06947	3.59441	9.7095
Solyc03g112650.3	9.87674	26.3405	10.2055	32.5365
Solyc11g069450.1	21.3586	40.4494	17.8598	76.6335
Solyc12g099530.3	7.62273	16.4151	7.08199	17.8129
Solyc03g098210.4	5.47694	10.182	5.26059	10.6339
Solyc12g019000.2	7.26372	16.3401	7.17028	16.4031
Solyc10g047320.2	4.07702	7.76018	4.13876	10.4702
Solyc11g012820.2	10.7169	22.8032	9.42196	23.8909
Solyc01g103570.3	5.98904	10.9502	4.91467	13.661
Solyc03g044910.1	13.8055	29.6245	13.5271	37.3521
Solyc07g008800.4	23.8159	44.6037	21.7156	50.7152
Solyc05g013740.3	2.58066	9.76591	2.57782	10.9354
Solyc01g094040.3	12.7537	16.7502	13.4136	28.6988
Solyc01g099700.3	7.84039	15.639	7.65791	17.7222
Solyc02g084020.3	11.1837	33.1047	11.652	35.8615
Solyc03g114660.1	4.34301	11.0451	3.96287	10.485
Solyc09g090870.3	3.76138	6.51125	3.5735	7.27941
Solyc03g096640.4	12.2554	22.5786	11.9115	25.6404
Solyc11g067070.1	4.95153	7.21115	4.09905	8.81601
Solyc02g087770.3	9.10267	16.0261	8.611	18.6282
Solyc01g068280.3	3.13871	7.34117	2.38233	7.56173
Solyc04g045430.4	12.3787	19.4034	11.7574	24.5214
Solyc09g007310.3	0.88822	5.29017	0.78628	5.33872
Solyc07g005060.3	8.93813	22.2	8.76027	28.0811
Solyc04g082720.3	11.4162	29.5548	11.1052	42.7796
Solyc03g006420.4	5.2524	9.60259	4.03189	10.1189
Solyc05g054080.3	4.57136	8.3185	4.08812	8.71306
Solyc12g049540.3	6.18176	11.226	6.24189	15.057
Solyc02g078020.3	1.5832	6.39729	1.83666	10.7332
Solyc05g054860.1	2.44586	9.97122	2.6165	15.4231
Solyc12g099760.2	7.88977	11.5319	6.21306	12.7092
Solyc01g099810.3	8.38187	27.847	6.50496	41.1422
Solyc01g095270.3	6.93897	21.5037	5.77148	23.0753
Solyc04g024430.3	18.3256	28.1845	11.0828	31.0505
Solyc06g065360.3	3.94762	5.0694	2.84961	5.81368
Solyc04g005480.1	29.3799	41.208	24.2768	63.2642
Solyc02g021760.3	4.99673	9.23432	4.77349	11.7304
Solyc06g084200.2	12.4042	41.9719	13.0246	44.5834
Solyc09g007630.3	8.01349	12.7624	6.26652	17.8759
Solyc11g039880.2	2.06018	4.46329	2.05364	4.76767
Solyc04g007470.3	1.79867	15.0056	1.58649	19.1091
Solyc04g007060.4	4.23501	7.45777	4.02935	9.75964
Solyc11g017270.2	3.28118	8.17124	2.56942	9.31368
Solyc05g051030.3	18.4818	26.9506	17.1045	41.4335
Solyc07g054850.3	10.2944	19.9922	7.87397	16.7674
Solyc05g055340.4	8.60952	15.8592	6.27408	15.4081
Solyc07g053320.4	5.16001	17.7441	4.30196	16.6132
Solyc07g044810.3	6.61174	12.9457	7.27727	14.7156
Solyc10g008130.3	3.40096	19.2819	4.59592	26.6191
Solyc04g082155.1	11.2789	28.091	11.0708	40.0988
Solyc10g008280.3	5.23067	9.52262	4.80369	10.793
Solyc02g094260.1	9.24448	20.9009	9.62752	23.0587
Solyc01g104080.4	9.49087	17.6681	8.31651	21.7171
Solyc03g117960.4	0.559991	4.2391	0.379183	13.86
Solyc09g089940.1	5.05199	13.4802	3.20687	16.4789
Solyc08g008230.3	15.1134	31.4352	15.9574	45.8405
Solyc01g073910.4	10.5865	20.2117	9.57227	26.2331
Solyc07g007930.3	3.23262	9.45117	2.85036	8.43948
Solyc03g095770.3	6.26233	33.042	2.76742	27.5913
Solyc06g034020.3	14.8884	22.2174	11.5765	25.6694
Solyc07g063310.3	1.21846	19.0977	0.673542	19.8162
Solyc08g065870.4	1.62074	10.6993	1.32545	11.9026
Solyc09g008460.3	7.49028	21.4475	5.03039	25.7984
Solyc06g050760.1	32.4415	69.8166	32.264	82.1307
Solyc01g110020.4	13.1068	18.8971	11.4811	23.6439
Solyc07g032480.3	4.2514	9.87509	4.62976	13.3326
Solyc03g096670.3	13.4457	12.9486	6.57831	14.9777
Solyc04g064870.3	6.38897	19.5164	4.89422	40.3516
Solyc05g009290.4	12.7832	23.4936	11.6996	26.4973
Solyc03g119520.4	13.756	19.4624	10.4965	25.3122
Solyc04g080060.3	5.88717	12.2337	5.76898	12.989
Solyc10g080670.2	3.83964	20.541	2.54934	34.833
Solyc03g116100.3	6.82864	17.4379	5.47077	15.3723
Solyc04g007170.3	3.28119	13.81	3.11399	18.2618
Solyc03g098790.3	13.8984	10.0323	4.95932	77.4962
Solyc02g089340.4	0.76358	9.97287	0.590542	11.2315
Solyc01g060130.3	10.5279	23.2338	9.64682	30.4163
Solyc10g079990.3	10.006	19.6994	9.61442	23.3227
Solyc02g014360.3	0.979725	12.5691	0.767296	11.7014
Solyc05g055110.4	3.5853	7.844	4.15277	10.6305
Solyc03g019930.4	8.82688	17.4764	7.61499	16.4779
Solyc08g080540.3	14.3043	8.06398	8.05067	28.7118
Solyc02g090820.3	3.31746	11.5308	3.32834	21.9069
Solyc04g054700.3	6.53346	12.3567	4.40926	13.4532
Solyc02g090390.4	2.9162	14.0201	2.50391	14.9537
Solyc02g088760.2	9.88111	20.4188	6.78924	20.9637
Solyc01g102300.3	3.75148	8.71303	3.48018	10.6587
Solyc07g062880.3	10.5771	30.8907	7.76525	27.2383
Solyc06g049020.1	10.4644	35.011	9.47549	47.8374
Solyc09g015010.2	0.0250632	3.32775	0.0117212	6.61855
Solyc09g098070.3	5.39308	8.67407	4.88189	11.5988
Solyc02g033060.3	10.5821	31.185	10.7251	33.5533
Solyc08g077690.3	1.61461	5.78646	1.32101	6.89617
Solyc10g009110.1	10.2826	38.4861	6.2667	44.1615
Solyc02g094410.4	5.72741	10.0236	5.486	12.6887
Solyc08g006570.4	14.4386	34.1405	11.5569	41.7404
Solyc09g005270.3	7.95846	17.8662	7.08083	18.4553
Solyc05g026050.4	9.50504	16.1609	9.60633	20.1604
Solyc05g009560.4	1.89545	25.732	2.00155	33.2306
Solyc10g078860.2	1.14239	7.09053	0.876004	7.48788
Solyc01g099220.3	1.55826	3.72378	1.60186	4.30013
Solyc07g041900.3	5.56701	18.0179	5.27139	18.2616
Solyc01g107930.3	4.5007	9.86019	4.80678	11.2428
Solyc01g108030.4	5.9113	9.07937	3.58061	14.515
Solyc07g017960.4	21.1619	27.9885	18.8993	45.6424
Solyc12g014060.2	6.97667	15.9451	7.31716	17.3932
Solyc01g010570.4	7.54617	16.0978	7.0422	21.6534
Solyc09g005330.3	3.88526	7.8172	2.96847	8.88503
Solyc10g045490.2	0.772953	21.8846	0.596984	19.3018
Solyc01g103970.4	3.63811	18.435	3.28738	19.5617
Solyc06g066300.1	7.76001	15.4361	7.02423	17.7492
Solyc01g006200.3	2.83104	18.254	3.26965	27.9928
Solyc11g068870.2	11.6108	18.6831	11.4966	23.3901
Solyc10g008670.3	16.3895	42.1772	15.0732	39.2796
Solyc11g062220.2	4.53993	7.53651	3.1129	8.67804
Solyc03g025890.2	2.0614	7.12609	1.91152	8.28439
Solyc03g098240.3	0.903771	7.33391	0.889494	22.3777
Solyc12g039180.2	4.5699	9.23999	4.49904	9.65286
Solyc08g068690.1	7.26254	28.64	5.21984	47.0391
Solyc03g123860.4	1.05969	6.43179	0.76922	8.01437
Solyc05g008610.3	7.39849	13.2995	6.87922	15.2047
Solyc11g011780.3	9.66862	14.8339	7.29908	14.9326
Solyc09g065290.4	6.5866	15.7441	6.89547	18.3712
Solyc12g089030.2	9.49073	19.898	8.81932	21.9167
Solyc06g071990.4	7.60279	15.547	6.36951	24.0893
Solyc09g065540.3	5.34713	7.71356	4.31244	10.5877
Solyc11g005060.2	7.31185	19.7956	6.01435	20.6935
Solyc12g045030.2	6.85215	8.15993	6.24877	45.9355
Solyc02g072000.3	2.59231	10.1839	2.47741	12.1977
Solyc10g079930.1	2.27289	9.76287	2.91721	32.456
Solyc01g081050.4	1.99964	6.01474	1.91917	6.2527
Solyc08g062960.4	0.719617	16.0581	0.419918	30.3504
Solyc10g082064.1	13.7614	27.8158	14.9333	33.7601
Solyc10g081570.3	15.3797	14.0602	8.60156	20.8987
Solyc03g114120.3	13.9512	24.7332	8.21357	23.9722
Solyc03g123540.3	6.30554	38.1613	3.92414	58.1689
Solyc01g103090.4	4.19483	7.56962	3.90683	9.26681
Solyc09g091600.4	6.64401	10.8556	14.4145	29.2816
Solyc05g010015.1	16.2827	21.5744	12.5899	27.8799
Solyc10g085580.3	1.76635	9.27265	1.94776	11.4839
Solyc04g015180.3	9.11381	18.3759	8.784	18.0483
Solyc08g077790.3	6.90436	13.511	5.86931	19.7983
Solyc11g011080.3	1.93503	6.01007	1.36173	8.15661
Solyc07g048040.1	4.96526	17.8162	5.08221	23.4284
Solyc04g080170.3	3.2058	5.02628	2.73848	5.54754
Solyc06g051020.2	4.27676	12.7499	3.75462	15.2916
Solyc03g113390.3	6.02374	8.51528	4.9398	11.0592
Solyc08g067670.3	9.04647	28.8277	11.8117	45.7198
Solyc12g099940.2	7.88348	10.871	7.67917	23.9445
Solyc02g082900.3	6.55271	13.3078	5.19491	16.4178
Solyc01g111140.3	9.47305	13.4509	7.82707	16.3086
Solyc06g062700.3	8.49524	14.6437	7.56314	18.4723
Solyc02g077440.3	22.3711	25.3262	10.7071	27.8719
Solyc09g065610.2	59.2445	98.245	46.7283	160.347
Solyc12g005340.3	9.09996	10.7756	6.63541	14.0515
Solyc09g098340.3	6.05749	9.64521	4.965	12.2375
Solyc12g005060.1	7.43975	21.5466	6.24521	23.6111
Solyc04g079300.3	2.89454	5.44737	2.37537	6.90312
Solyc04g078290.4	5.3827	7.55803	3.91247	19.1858
Solyc12g098380.3	3.41489	5.15408	2.45667	6.53766
Solyc03g078300.3	1.69192	5.63002	1.21282	6.3788
Solyc02g092260.3	4.68419	7.53392	4.98773	10.6853
Solyc02g070240.3	2.57627	9.83529	2.64992	10.6276
Solyc07g056390.4	3.77014	8.71307	3.98644	14.986
Solyc08g078600.3	3.3077	9.24309	3.11789	8.86183
Solyc03g007170.3	3.73858	11.5821	4.45922	14.533
Solyc01g095330.2	0.342034	20.6145	0.213702	24.9742
Solyc08g068770.3	6.27243	24.8491	4.71975	43.8775
Solyc11g012290.2	6.35311	13.4313	4.50423	17.4222
Solyc07g064110.3	2.54149	5.25954	2.48998	5.28677
Solyc10g076600.2	7.44105	13.1827	5.61471	12.0421
Solyc07g053830.3	6.5326	12.3897	5.37877	13.9036
Solyc06g062350.4	6.07312	12.5177	5.35995	12.7089
Solyc09g064380.3	4.45257	12.3087	4.63327	14.8057
Solyc12g010740.3	2.36613	7.70673	2.10812	7.95433
Solyc04g072160.3	7.20725	22.4173	4.46867	23.8606
Solyc07g054270.3	7.10537	11.4371	6.67946	14.8173
Solyc03g111800.2	5.44355	7.04235	4.86523	12.2486
Solyc08g074660.1	9.64806	17.6961	7.23941	17.806
Solyc02g085610.4	5.34024	14.1141	5.2859	18.2191
Solyc01g010130.4	3.09318	5.79451	2.80959	6.55111
Solyc05g052050.1	22.3055	25.4142	13.3407	30.6745
Solyc06g008490.3	3.69297	7.36256	3.19003	7.53377
Solyc08g076020.4	1.73813	7.78106	1.71649	8.25166
Solyc05g018750.4	3.32031	6.32315	2.66449	7.55567
Solyc03g093430.3	6.84958	10.9696	6.08556	14.217
Solyc06g082590.1	12.525	20.9237	10.3102	37.6179
Solyc09g089660.4	4.26781	9.50848	3.91014	9.12099
Solyc03g025970.3	4.41755	9.25293	4.64072	11.578
Solyc03g025440.3	2.9188	7.3957	3.03953	8.40409
Solyc02g089600.3	5.29029	11.1455	4.74405	15.4299
Solyc08g079440.1	6.72702	15.8427	3.47347	17.6736
Solyc09g092110.4	22.4266	43.3508	5.76436	64.1365
Solyc12g011130.2	11.8238	21.7925	9.46535	21.9781
Solyc04g015190.3	3.95229	11.0015	3.56984	12.5338
Solyc06g066470.4	3.98394	11.9253	3.39951	12.4284
Solyc08g081505.1	3.78576	7.17334	4.15965	8.55136
Solyc05g055070.4	4.10337	6.30841	3.36822	7.41703
Solyc06g008150.3	4.84518	8.67956	3.88518	8.05561
Solyc03g096860.3	6.92216	17.0042	7.72114	19.664
Solyc05g054170.4	5.3073	13.0807	5.024	17.3257
Solyc03g120390.3	13.3203	14.9531	9.49278	19.3403
Solyc01g096930.3	2.01494	4.29694	1.73681	6.40518
	1.77547	9.24376	1.61074	10.4256
Solyc02g083460.3	4.30049	6.53531	4.64234	14.5108
Solyc03g093880.3	3.37266	16.5265	3.17701	18.7318
Solyc06g062660.4	3.47816	7.00557	3.70843	8.79413
Solyc01g095420.3	7.34691	17.0616	8.47817	20.0218
Solyc04g009440.3	4.74435	11.1302	3.80095	24.0136
Solyc01g098750.3	6.65859	14.4388	5.01959	17.4353
Solyc04g007980.3	7.01616	10.1572	4.19646	19.8329
Solyc05g055870.3	2.80757	13.6742	3.214	21.9944
Solyc01g108250.3	5.35144	6.91651	4.02323	8.91929
Solyc12g049560.2	4.75257	13.0325	3.63595	15.9477
Solyc11g066290.2	4.72122	15.3324	3.24828	16.0555
Solyc09g008970.1	3.81946	30.2497	2.23881	92.1038
Solyc04g007150.3	4.82034	11.9416	3.19342	10.7192
Solyc10g079580.2	8.45822	18.6371	7.68031	22.9423
Solyc07g066240.3	4.29884	8.29431	4.39837	9.05779
Solyc05g006900.2	5.90681	17.2976	8.01366	27.4275
Solyc01g090590.3	5.39905	9.25425	4.52885	9.91352
Solyc03g093350.4	4.59633	8.58278	3.93885	8.30397
Solyc04g049930.2	5.25652	6.95624	3.70165	7.47515
Solyc06g083270.3	4.23843	18.1278	3.77833	22.2313
Solyc01g090430.3	3.18951	5.06702	3.25904	6.93538
Solyc01g109250.2	12.3973	18.3339	11.9659	26.0411
Solyc06g069190.4	2.2878	8.57377	1.90992	14.1738
Solyc03g121040.4	3.01459	18.8698	2.95667	20.381
Solyc05g006340.3	3.50062	12.0283	3.01325	14.2322
Solyc05g008420.4	7.31549	11.9729	6.35256	12.8676
Solyc06g050130.3	3.25397	10.3084	3.18363	14.8228
Solyc08g075780.4	15.9872	29.6033	11.0411	29.6515
Solyc08g081370.1	23.7892	31.0956	16.4196	47.4109
Solyc06g050990.3	4.32908	9.60494	5.31251	12.1891
Solyc04g050520.3	2.04844	4.22969	1.5242	5.67306
Solyc07g052740.3	3.73975	24.5793	3.26792	34.2085
Solyc04g082040.3	2.48519	6.01946	2.48711	6.86485
Solyc04g072890.4	4.37621	9.55817	3.38673	12.5042
Solyc06g071900.3	4.18074	8.78136	3.44849	9.53102
Solyc01g096850.4	3.27347	6.28983	3.09774	6.34761
Solyc01g106060.3	7.94619	18.3817	7.15678	18.7849
Solyc04g007990.1	36.7454	84.2461	34.7649	108.866
Solyc01g058160.3	6.12302	18.4459	5.14396	18.9074
Solyc01g067680.3	4.7602	9.63478	3.37527	11.2574
Solyc04g074140.4	5.27073	10.7012	4.62025	10.0559
Solyc09g075000.3	5.68096	12.6382	5.59961	14.6986
Solyc07g063260.4	2.99594	8.20664	2.49089	9.09944
Solyc01g105410.4	6.92719	10.6489	4.30956	23.1082
Solyc03g113370.3	0.507047	3.93058	0.509445	4.10678
Solyc11g045330.2	4.90374	9.09974	4.85742	10.0965
Solyc01g105090.3	4.61489	8.42528	4.56286	10.1728
Solyc05g054420.4	2.45171	4.57498	2.15145	4.61384
Solyc01g066830.3	3.61349	8.66592	3.19705	9.36375
Solyc03g095680.2	1.56635	3.93338	1.45088	4.23966
Solyc11g007780.2	4.94866	12.6094	5.09222	13.628
Solyc10g047300.2	1.16077	8.84493	1.24656	10.9614
Solyc06g083220.3	3.89269	10.0208	4.00701	11.1755
Solyc05g005130.3	1.06024	3.59839	1.11037	4.85153
Solyc08g081230.1	6.48376	5.84718	4.77032	23.5119
Solyc07g055980.3	5.48226	14.124	5.06308	14.6674
Solyc04g077870.3	2.1111	4.27918	1.85847	5.14396
Solyc08g015650.3	4.99245	10.4347	4.78521	12.5651
Solyc08g060920.4	9.01703	17.5852	6.42078	13.3596
Solyc09g031600.2	5.75426	12.9637	4.49653	13.6956
Solyc06g074480.3	3.40458	6.98497	3.15697	6.78647
Solyc03g083350.3	4.72681	8.70412	4.11362	9.05004
Solyc04g051870.3	9.1517	18.8492	7.09504	16.5334
Solyc06g071860.3	3.86726	8.57197	3.16799	7.48402
Solyc10g011980.3	5.90589	8.81505	4.99642	13.9137
Solyc03g120340.3	3.38999	6.47717	3.70607	7.49679
Solyc12g009880.1	23.9844	33.458	16.3619	40.2669
Solyc07g007170.3	12.0336	20.1039	11.0147	30.4703
Solyc10g074740.2	15.8567	32.2562	14.365	29.4688
Solyc10g074650.2	3.64493	6.34812	3.48929	7.21904
Solyc06g053570.2	3.58703	6.301	2.46307	7.02439
Solyc08g006670.3	11.9903	16.3786	10.5837	23.357
Solyc12g008335.1	31.4252	81.2549	27.5088	78.192
Solyc12g013500.2	7.09406	16.51	7.3727	22.1087
Solyc01g080020.2	7.60821	6.69957	1.96758	17.1597
Solyc12g089000.2	2.51734	10.2213	1.96759	12.7243
Solyc03g112950.4	0.662699	2.12389	0.566754	2.21075
Solyc03g113930.3	0.149318	32.8054	0	49.1455
Solyc07g005890.3	2.89098	6.74796	2.88438	9.74286
Solyc10g024470.3	5.44585	9.80385	4.44764	9.29164
Solyc01g057090.4	5.01259	9.28988	4.01455	10.5336
Solyc07g061950.4	3.2474	5.84934	2.66928	7.43129
Solyc01g081290.4	1.7804	2.90145	1.28785	3.2876
Solyc09g092360.3	7.48245	16.779	6.94252	18.174
Solyc04g079940.3	6.75732	11.7818	4.72495	10.2374
Solyc04g007160.1	11.1748	24.5093	8.63194	20.6217
Solyc01g100200.3	0.968763	6.6648	1.05757	10.8333
Solyc11g008850.2	0.893611	9.93283	0.938859	10.7826
Solyc03g007870.3	10.5715	11.5285	7.92692	20.0217
Solyc05g012560.3	12.6625	18.2254	12.3758	25.5398
Solyc11g006540.2	4.95213	8.47792	3.88745	11.5947
Solyc05g053960.3	0.495438	3.34726	0.498362	3.52979
Solyc06g007250.4	6.38048	12.3915	5.99309	12.3584
Solyc06g084390.3	5.9003	15.3524	7.19704	19.4747
Solyc11g065950.3	3.60834	6.41934	2.71268	5.84216
Solyc03g007920.4	10.4796	13.3009	7.40036	18.7965
Solyc06g065940.4	5.07831	12.007	5.45183	14.8681
Solyc01g066430.3	4.52064	8.44469	3.2415	22.6087
Solyc03g031820.4	4.16968	7.40794	3.5063	7.38258
Solyc11g072730.2	0.991799	4.4944	0.68689	4.32076
Solyc07g044990.3	6.36106	10.9238	5.41344	14.9251
Solyc08g062340.3	1.3349	16.5804	0.680483	40.9604
Solyc06g051570.4	2.97435	5.89397	2.5848	6.03049
Solyc02g088790.3	4.41054	14.531	4.33777	15.2686
Solyc06g048890.4	2.69258	5.25696	2.57125	6.30881
Solyc03g111100.1	5.17488	22.4777	1.44853	21.7769
Solyc01g097510.4	5.28554	11.7781	3.19948	18.7051
Solyc02g050240.4	8.05515	13.8575	7.97701	16.5829
Solyc12g096830.2	4.0349	9.64791	3.66578	14.9035
Solyc02g092620.3	4.10495	9.32002	3.57517	11.0319
Solyc03g063210.3	5.17157	7.11584	3.97342	8.48528
Solyc06g066600.3	5.98058	7.56057	4.27661	9.45097
Solyc11g010670.1	15.1429	63.0772	8.04146	118.187
Solyc05g013400.4	2.21643	5.91376	2.3984	7.09839
Solyc01g097600.2	2.08604	5.94029	2.51045	7.24873
Solyc09g007440.3	0.994031	9.37709	0.867187	11.6068
Solyc03g114130.1	7.33668	57.8684	3.64562	38.0836
Solyc04g014600.3	1.89045	19.3173	2.13528	28.1483
Solyc07g042130.4	1.90701	3.90143	1.62964	7.56264
Solyc12g056290.2	5.86389	13.5516	5.07369	13.179
Solyc07g007180.4	6.31735	20.7213	4.83102	23.1002
Solyc01g091900.3	4.94806	10.0145	4.55409	10.5495
Solyc06g008600.3	3.97711	8.11262	3.66295	8.5114
Solyc03g117630.1	3.07964	6.3628	3.06235	12.8384
Solyc01g057840.3	5.12073	7.59161	4.68205	10.341
Solyc12g013950.2	3.57539	4.98305	2.85632	6.54752
Solyc03g121280.4	4.69171	10.4968	4.02684	14.5043
Solyc11g020670.1	9.56233	9.26742	5.57086	21.918
Solyc02g078380.3	1.53357	16.3504	1.02201	25.5948
Solyc02g078840.4	6.16625	11.6491	6.14842	14.7354
Solyc06g074030.1	9.52311	14.4025	4.91456	33.3363
Solyc10g081200.1	2.36806	3.72075	1.88735	3.88292
Solyc05g025513.1	7.67438	64.409	8.59774	87.8641
Solyc04g077230.1	44.0819	75.1503	26.7216	79.7261
Solyc06g008020.3	10.0099	17.9683	10.7413	21.8719
Solyc03g093560.1	3.43351	18.2957	2.07741	38.3224
Solyc08g077800.4	2.48331	5.05741	2.8372	5.88708
Solyc04g080140.4	3.41955	7.31007	2.75387	7.32023
Solyc02g071450.3	5.9227	12.0059	5.58531	12.1725
Solyc08g069120.4	10.5856	14.4071	7.36361	15.0225
Solyc09g092260.4	1.60384	20.6865	0.981446	30.7542
Solyc08g005333.1	1.68994	7.85792	1.40918	8.33957
Solyc09g055700.4	8.05271	13.6612	6.54528	17.4543
Solyc04g025170.4	2.19639	5.26143	1.91721	5.86554
Solyc01g095150.3	7.95902	15.5565	6.98029	23.6346
Solyc06g066420.4	8.87587	27.0465	5.35528	24.3811
Solyc06g007740.1	4.75006	9.77553	3.82923	9.56354
Solyc09g074270.3	5.12247	10.5136	2.48272	11.8385
Solyc04g007100.4	3.09171	8.64236	2.62342	8.85675
Solyc06g050800.4	1.24002	10.0914	0.982166	16.4177
Solyc08g068220.3	11.7421	20.9267	8.569	20.2772
Solyc08g062770.3	3.84295	9.4657	3.40684	9.70077
Solyc05g050580.3	5.48539	10.761	4.71822	10.8479
Solyc04g005250.4	4.86239	6.60619	3.04701	7.88092
Solyc09g061340.1	1.11319	8.93086	0.848332	10.1064
Solyc10g005310.3	6.08274	9.60805	5.54922	12.86
Solyc10g008500.4	6.20918	12.5416	5.44143	13.2321
Solyc06g071810.1	2.05938	8.22255	2.16544	12.0654
Solyc07g063000.4	2.95273	3.37365	2.64326	5.52071
Solyc04g076037.1	14.6523	31.3218	13.2648	30.6193
Solyc02g014130.3	3.92215	6.75232	3.64822	8.21276
Solyc11g017370.3	2.45615	7.16586	2.24616	7.01102
Solyc08g074800.3	2.67131	11.0041	2.52255	12.7851
Solyc09g005080.1	1.26806	5.14681	1.35589	5.59191
Solyc11g012510.3	4.20228	8.47641	4.86851	12.2393
Solyc02g077040.4	2.3165	8.21733	2.07664	17.2651
Solyc06g036310.3	6.23084	18.3061	4.57026	20.8904
Solyc12g049220.3	17.9873	24.5145	14.8101	32.204
Solyc06g005970.2	2.65473	7.61427	2.07638	7.42189
Solyc05g010240.4	0.547872	10.8056	0.376959	8.05854
Solyc11g010840.2	2.83938	7.30841	2.45877	7.043
Solyc12g096050.2	2.77157	4.85003	2.69011	6.11191
Solyc10g007280.4	0.652494	5.57547	0.716593	19.3324
Solyc09g082230.1	1.47896	28.1399	1.4398	44.6122
Solyc10g008400.1	2.86758	21.9333	1.909	37.3654
Solyc11g012100.2	7.40158	12.0005	6.18656	12.8515
Solyc04g010000.3	6.84946	11.5591	6.63601	14.2706
Solyc04g006970.4	1.03517	4.85355	0.572446	5.2672
Solyc04g051600.4	3.07953	8.38457	2.96087	8.92789
Solyc10g011690.3	1.90831	4.50167	1.79797	5.18145
Solyc09g011600.3	9.01519	8.61795	9.24956	21.0183
Solyc03g112300.3	6.76739	18.6438	8.26714	25.0886
Solyc07g032155.1	5.28223	17.8649	4.0387	18.2791
Solyc04g049720.4	4.18139	9.00636	3.25746	7.57706
Solyc01g006680.4	0.358918	10.3646	0.0619237	15.3315
Solyc03g093540.1	8.6727	18.4152	5.47402	33.0808
Solyc03g114580.4	2.48351	5.98246	2.99013	7.88767
Solyc03g119250.4	1.62858	6.93892	1.34919	14.372
Solyc04g007510.4	2.21454	4.30178	2.10079	4.31081
Solyc10g008240.3	1.73192	6.02252	1.77857	6.29541
Solyc07g066080.3	11.7317	17.9664	10.3133	26.0603
Solyc05g055910.4	3.97135	8.56062	2.37588	9.31424
Solyc09g018060.4	4.93503	8.00317	5.28396	10.7784
Solyc07g066450.4	3.98323	6.54517	3.36255	8.36201
Solyc08g082040.4	2.70193	3.82271	2.07397	4.44086
Solyc04g016540.2	0.545349	7.6073	0.313846	7.16508
Solyc04g079400.3	3.06172	6.31257	2.77934	6.09121
Solyc07g054760.1	2.03905	41.669	1.00819	114.965
Solyc01g091350.4	3.53828	5.54542	2.84799	6.04627
Solyc12g044940.2	9.11663	11.6319	8.47131	17.178
Solyc03g063220.2	1.23906	3.07985	1.11026	3.89487
Solyc08g005335.1	1.54349	6.39605	1.4256	6.59111
Solyc09g090290.3	0.383864	5.81859	0.437837	8.18887
Solyc10g078320.2	0.529919	4.55407	0.541211	5.37378
Solyc07g053850.3	3.32646	5.53906	2.89591	6.10296
Solyc12g006120.3	15.9549	22.7162	10.0497	26.6324
Solyc10g085060.3	2.48638	4.96901	2.32125	4.74827
Solyc10g076450.2	2.21104	4.51287	1.96076	4.38679
Solyc05g052040.1	4.78476	6.26129	3.82754	24.5918
Solyc12g036390.2	1.05028	6.83936	1.35217	13.7746
Solyc05g006760.4	3.62804	8.55473	3.037	10.268
Solyc08g065800.1	4.4263	10.2557	3.72181	9.58129
Solyc01g058010.3	3.52685	8.65944	2.84011	9.34515
Solyc01g100240.3	3.12797	5.72799	2.88286	6.76743
Solyc09g010550.4	2.42736	4.7987	2.07181	4.74585
Solyc09g092070.4	5.04632	7.94169	4.45725	9.59215
Solyc09g075100.3	8.61312	16.2959	9.58633	20.7975
Solyc03g111310.3	4.39552	6.67691	3.48871	11.7982
Solyc04g045650.3	4.41024	8.75277	4.23826	8.88755
Solyc11g064920.2	2.74144	7.65308	1.95862	8.75029
Solyc08g062360.3	4.57146	8.07895	3.22455	11.7456
Solyc02g070010.1	1.24071	13.9839	0.56846	11.946
Solyc01g065560.4	2.39653	6.34601	2.60245	8.36559
Solyc03g097200.3	10.4715	18.3812	7.63381	25.436
Solyc01g107360.4	1.18845	4.92877	1.30949	6.84047
Solyc01g108540.3	9.37145	11.7591	4.89688	12.1835
Solyc05g026460.1	7.99809	79.7109	9.28175	127.898
Solyc05g046310.3	3.10348	6.00644	3.08636	17.9143
Solyc01g096030.4	4.28852	5.2472	3.14857	6.43232
Solyc02g085300.4	2.23913	7.64002	2.21939	9.55998
Solyc12g010900.1	5.88668	3.85656	3.67068	8.03718
Solyc02g080410.3	10.7668	19.3581	8.34522	21.0333
Solyc08g006090.3	8.24782	14.679	6.122	14.9349
Solyc02g068040.3	17.4545	19.6221	10.7132	49.9615
Solyc05g050130.4	6.65352	12.1847	5.85758	18.582
Solyc09g098100.4	1.21579	3.16593	1.21856	3.93138
Solyc03g111630.4	1.92817	5.86081	1.83645	6.43741
Solyc07g052730.3	1.1019	4.82165	1.10183	5.19719
Solyc05g018600.3	1.98106	7.17638	1.95661	7.30335
Solyc08g006700.3	9.61455	15.6274	8.11437	19.265
Solyc12g056520.3	1.64529	4.6542	1.32008	4.82484
Solyc11g044510.3	7.69446	13.3515	6.16363	12.6142
Solyc01g109710.3	8.93143	6.68384	7.58002	19.2495
Solyc07g008030.3	5.79957	11.8721	5.72926	14.3439
Solyc12g019690.2	6.36117	13.9668	5.2052	14.3171
Solyc03g123780.4	0.636791	5.70081	0.549677	5.89828
Solyc01g104050.4	3.04228	4.626	2.95831	7.15562
Solyc09g092160.2	2.39766	3.75982	2.37861	5.70071
Solyc02g032850.3	3.89228	5.67483	3.34447	7.21028
Solyc03g120560.3	3.17644	8.01929	2.21788	6.78963
Solyc10g055760.2	4.54609	11.4049	3.67714	11.4227
Solyc03g006350.3	2.3056	5.58888	2.18697	6.62038
Solyc04g007700.3	10.7024	18.278	9.4824	19.8789
Solyc03g119920.1	1.98864	4.13523	1.7047	5.22603
Solyc01g067800.3	2.73213	7.8232	2.92227	8.72116
Solyc03g034020.4	3.11836	4.76571	1.76622	5.18329
Solyc03g117680.4	6.33259	3.51968	2.87648	9.28195
Solyc04g050140.3	2.6579	6.29934	2.31519	6.68764
Solyc04g080680.4	2.28743	11.1923	1.99576	10.315
Solyc03g121450.3	6.35406	10.1803	4.78077	10.5057
Solyc06g005110.3	19.6664	37.9627	19.0229	48.324
Solyc02g062800.2	3.00322	7.01474	1.60024	10.9874
Solyc06g011370.4	2.20475	8.75246	1.27144	8.20152
Solyc11g010700.3	3.05839	6.05954	2.62181	5.66435
Solyc04g024420.3	3.31756	12.276	2.93748	11.9965
Solyc06g068210.3	3.53389	5.32179	3.28029	6.92159
Solyc11g045160.3	0.832897	1.7991	0.553466	2.00308
Solyc03g078350.3	4.21239	15.5858	3.3946	18.8591
Solyc06g074450.3	5.37084	6.96578	4.09968	8.34566
Solyc05g051370.3	3.65323	5.09823	2.59792	5.2672
Solyc10g084930.2	2.48694	5.27753	1.91648	5.56197
Solyc12g006060.2	4.62926	9.13168	3.94247	8.90963
Solyc01g087740.1	2.23204	6.91206	1.5866	5.94255
Solyc12g043100.2	1.48267	6.69201	1.09622	6.71923
Solyc05g050740.3	3.20152	6.00713	2.89631	5.90533
Solyc03g115410.3	5.24477	9.19901	4.82277	10.9869
Solyc01g100690.3	7.0147	13.0203	5.32712	16.9099
Solyc09g010850.4	3.64633	5.2436	3.07229	9.16762
Solyc08g074630.2	6.3518	2.25668	5.05352	11.1928
Solyc08g075810.3	3.47175	6.82973	2.44829	6.54272
Solyc03g006000.3	3.49628	5.82118	3.37171	7.53805
Solyc07g062270.3	3.9032	7.39673	3.27351	7.66543
Solyc01g086670.3	0.949214	22.7612	1.05014	31.2744
Solyc01g087320.3	1.42855	3.14706	1.60064	3.80901
Solyc03g032150.3	3.97176	7.30727	3.71934	9.55634
Solyc03g044370.3	2.58369	6.19312	2.97633	7.20913
Solyc01g044350.3	2.03651	3.66234	1.49188	3.75223
Solyc07g014670.3	4.03589	6.29062	4.05354	8.31089
Solyc03g112340.1	5.21783	7.97179	3.95142	15.4766
Solyc04g077460.3	2.45316	8.41605	2.48629	9.07119
Solyc07g053580.3	8.31503	18.6061	7.51897	22.5965
Solyc10g085720.2	3.34241	5.76796	2.85893	6.74179
Solyc08g076870.1	3.64044	17.7014	3.2836	23.988
Solyc03g006360.3	1.75118	10.0283	0.660665	31.5361
Solyc06g059980.3	1.81918	4.618	1.91083	4.96552
Solyc01g094330.3	1.49275	5.82319	1.62673	6.85738
Solyc01g007990.4	2.39805	4.74673	2.00122	7.77356
Solyc03g117520.3	5.28641	6.75278	3.16757	6.41245
Solyc05g050380.4	1.11541	3.79787	1.01793	11.0031
Solyc04g014887.1	4.94366	11.9936	3.96038	14.3549
Solyc05g006800.2	1.1094	8.95529	0.900761	7.9825
Solyc02g068360.4	5.57258	9.23068	5.62513	12.3262
Solyc02g088090.1	13.7501	10.3278	6.78798	39.7646
Solyc01g007840.3	5.39093	11.3968	5.58603	13.7263
Solyc05g012890.1	1.85052	3.06819	1.71227	3.93534
Solyc07g007130.1	6.13937	18.4765	5.36216	44.4467
Solyc04g076450.1	2.9983	9.70261	3.1743	10.6695
Solyc09g082810.3	8.19358	10.086	3.98361	31.5443
Solyc05g006940.3	4.84138	8.68633	4.2272	8.77445
Solyc01g099800.4	9.30782	24.6256	8.28089	33.8433
Solyc07g006500.3	1.80687	2.76618	0.882728	6.3812
Solyc08g008170.4	1.84506	6.3214	1.87149	7.19499
Solyc06g054220.2	4.14372	22.1758	3.29696	27.7064
Solyc04g025210.4	2.12959	7.22551	1.94043	7.83192
Solyc03g093440.4	3.09804	10.1032	2.66305	10.2462
Solyc07g056120.3	3.55173	5.99549	2.93542	8.37754
Solyc08g066680.3	2.38768	4.78082	2.38024	5.74495
Solyc07g056070.2	20.1061	33.7875	22.8769	46.852
Solyc04g081675.1	1.95744	5.61959	1.80125	5.57216
Solyc03g082690.3	1.81364	2.77899	1.86425	4.95715
Solyc05g005630.4	1.41105	5.54528	1.35701	5.80941
Solyc05g013660.4	2.9458	6.98574	2.60508	8.64056
Solyc06g007430.3	5.37863	6.378	3.43002	11.3593
Solyc10g055800.2	3.07044	6.47485	2.55239	18.3655
Solyc09g042250.2	1.25486	11.4959	1.02103	10.2392
Solyc03g120610.3	3.86657	16.5071	3.41532	17.2042
Solyc01g057707.1	3.52029	19.5629	2.16026	20.5783
Solyc04g058200.3	2.02754	4.66227	1.548	4.71677
Solyc03g031910.3	1.83034	2.94159	1.26247	3.58199
Solyc03g111710.3	3.29123	9.30578	2.36817	9.10035
Solyc10g006660.3	11.2103	10.2134	6.38989	17.1286
Solyc05g052220.3	3.95545	7.54167	3.86412	8.52908
Solyc03g115370.3	2.18793	3.3569	1.63997	4.88803
Solyc01g106000.4	5.04318	11.384	4.36669	12.2497
Solyc06g053180.4	10.3839	20.5826	11.3622	25.6271
Solyc01g067380.4	4.10442	6.02092	3.80201	7.90301
Solyc01g103170.4	3.47105	5.26844	3.34111	7.41996
Solyc04g074440.1	3.05402	11.8778	2.24186	18.361
Solyc03g120040.3	4.62189	8.88065	3.89081	9.73922
Solyc07g063410.3	4.0114	5.87451	2.57315	13.1072
Solyc10g009000.4	3.68285	8.64052	3.8553	9.25267
Solyc01g109090.2	7.17912	24.6608	2.38318	37.7092
Solyc01g110820.4	3.40015	8.76537	3.1252	9.41973
Solyc01g110470.3	3.52816	7.45172	3.93181	9.12137
Solyc02g083940.3	3.34191	6.69236	2.56046	7.24738
Solyc08g062690.2	6.16087	10.6164	4.67406	16.9956
Solyc11g068690.2	1.62961	6.12283	1.43179	7.06859
Solyc03g123710.3	8.96913	25.2243	5.20867	31.6536
Solyc07g063450.3	2.06123	4.34195	1.63103	4.99134
Solyc08g075670.2	3.13559	8.08686	2.63848	6.98408
Solyc06g065100.3	5.7441	8.6142	4.34595	10.2851
Solyc02g093850.3	3.18798	4.57788	1.8977	5.13765
Solyc07g005650.4	2.97076	6.65623	2.7028	6.90051
Solyc04g071030.1	5.43001	6.39522	4.8538	11.9823
Solyc12g094420.2	1.6767	5.00855	1.72052	5.43264
Solyc02g068550.2	1.32925	5.23948	1.04246	5.78009
Solyc08g079870.3	2.6802	3.20186	2.15507	8.02821
Solyc01g097540.4	5.25953	9.27586	4.7747	10.3978
Solyc10g018850.2	3.08074	8.70555	2.70132	9.40933
Solyc01g010250.4	4.55759	9.32856	4.46446	11.1941
Solyc05g025650.3	4.49748	10.1282	4.69486	11.0038
Solyc02g091090.4	3.42699	7.37953	3.41505	8.06823
Solyc02g068820.3	0.197463	3.43715	0.141611	4.75825
Solyc02g088580.1	3.17711	4.51698	2.74832	6.56619
Solyc11g011490.2	5.79562	11.1639	5.91365	13.2781
Solyc06g053980.3	2.25066	11.2377	1.81685	10.8138
Solyc04g005380.3	8.15795	5.72569	3.29615	10.3605
Solyc01g105330.3	1.36176	3.83848	1.02738	4.365
Solyc03g025690.4	2.19152	24.8379	0.824592	27.3868
Solyc05g018230.4	2.69549	7.1338	2.77507	7.86775
Solyc05g050840.3	3.13483	7.04875	2.42412	7.59121
Solyc03g095200.1	2.70045	5.86794	1.70547	5.80427
Solyc07g008100.4	3.82679	6.29783	3.75952	8.80185
Solyc10g018900.1	14.7643	22.6513	13.6832	29.9008
Solyc11g011060.3	3.45519	7.42286	2.86838	7.98742
Solyc02g063520.3	5.2575	8.79456	2.76726	12.9385
Solyc12g006260.1	8.92748	22.4847	5.24961	44.0059
Solyc02g079830.1	5.48063	9.77265	4.68646	9.50845
Solyc05g051490.3	1.86355	2.84414	1.88608	4.79046
Solyc06g063020.4	3.62837	5.90616	2.99207	7.26604
Solyc10g009550.3	3.67512	6.86762	3.02661	10.2632
Solyc03g083580.3	1.92062	4.42424	1.94854	4.81652
Solyc11g008110.1	7.96902	16.0301	7.24839	19.2112
Solyc05g006880.1	14.4039	26.0927	12.2747	35.9548
Solyc02g093730.4	8.41105	12.1525	7.56143	16.5691
Solyc02g069240.1	4.30856	6.39196	4.38674	11.4551
Solyc03g122120.4	2.38051	4.8227	2.168	5.61509
Solyc10g012060.3	2.09925	8.19767	1.5896	6.9411
Solyc06g084770.2	3.94292	6.41075	3.24272	10.3501
Solyc10g006610.4	1.91215	6.00811	2.26056	7.59409
Solyc03g033840.4	1.36315	5.15623	0.924507	9.32341
Solyc08g029150.3	3.29493	9.27292	2.52982	10.4007
Solyc11g010950.2	2.21853	7.61362	2.06933	7.78324
Solyc10g050510.1	52.2425	46.4811	19.7307	86.8352
Solyc05g007890.4	4.62262	8.03563	4.73639	9.8139
Solyc12g088810.3	2.85224	5.14364	2.42922	5.36761
Solyc03g111210.4	0.410766	6.70591	0.368611	7.30327
Solyc06g069510.3	1.98983	7.82611	1.73518	8.49925
Solyc01g099590.4	7.47651	16.864	5.01557	15.9415
Solyc09g061710.3	4.14026	8.34743	3.02502	7.19497
Solyc09g009910.4	2.53974	5.52825	2.40563	5.94604
Solyc01g111880.4	3.96251	3.62743	2.14894	6.44642
Solyc08g066010.2	0.994811	2.26022	0.704483	2.55861
Solyc03g120820.4	4.6806	13.1752	3.90277	17.4915
Solyc03g093610.1	10.6111	13.3044	6.68817	16.8139
Solyc12g089220.3	4.70153	5.60041	3.21114	8.80181
Solyc02g087600.3	4.43449	8.6563	4.27624	10.4793
Solyc01g057850.4	1.94693	5.286	1.80787	7.011
Solyc04g072690.3	3.03073	5.79589	2.81445	6.60609
Solyc03g006300.3	1.98706	3.91065	1.4983	3.76499
Solyc09g066010.3	3.65611	7.49483	3.20771	6.81056
Solyc08g048455.1	5.64969	10.4968	4.42384	11.3925
Solyc03g114710.4	2.7765	7.13751	1.54525	7.85484
Solyc04g076033.1	23.967	51.0733	18.1984	54.0997
Solyc12g044455.1	2.15891	3.53875	1.89374	3.82061
Solyc03g005450.3	4.10313	3.16393	2.45223	5.23559
Solyc04g082050.3	2.42563	7.84056	3.55086	13.0222
Solyc03g119530.3	1.36092	5.98069	0.925382	19.2302
Solyc11g068900.1	7.09458	13.1705	5.94164	16.4945
Solyc02g083850.3	2.60735	2.96664	2.25862	7.19771
Solyc10g083950.1	3.63725	6.56152	2.83462	6.40223
Solyc05g056030.3	2.20486	5.25854	2.32165	7.01834
Solyc09g018160.3	2.04647	3.00897	1.65958	3.67669
Solyc01g100000.3	4.19235	9.37803	3.30521	10.9597
Solyc01g102470.2	1.67729	10.752	1.23934	11.1714
Solyc03g120070.4	1.75755	3.47531	1.67755	4.88814
Solyc11g012840.2	5.68534	7.9287	4.70177	9.60223
Solyc12g088360.2	3.84698	5.45325	2.38749	10.497
Solyc12g089140.2	4.91553	10.1554	4.3856	14.5629
Solyc08g029230.4	1.98552	4.35956	2.03426	4.7208
Solyc02g081690.1	2.80729	9.08098	1.67804	7.45187
Solyc01g099730.3	4.13363	9.89126	4.46741	12.1608
Solyc11g071500.3	1.6071	6.77805	1.14868	6.16683
Solyc08g023490.4	2.31189	4.84042	1.83324	4.33841
Solyc09g075950.1	1.62249	5.50401	1.03795	9.06486
Solyc03g121850.3	0.31505	4.89202	0.477946	7.96358
Solyc01g102840.3	1.92493	4.76658	1.15203	4.82938
Solyc01g091490.3	1.2407	16.1201	1.06842	15.3499
Solyc04g079410.3	3.0035	7.89361	2.84	11.5637
Solyc09g059650.4	6.59596	15.5459	5.80255	22.1255
Solyc12g014490.3	3.44637	5.38251	2.35254	4.76035
Solyc08g022120.3	5.55559	15.6413	4.79061	18.1587
Solyc03g120540.3	6.65194	10.4351	5.45072	11.2809
Solyc06g060680.2	7.21251	7.40461	6.05571	16.9135
Solyc07g053550.3	15.8225	18.9857	7.96046	29.6508
Solyc07g064625.1	1.65937	3.07742	1.77324	3.61176
Solyc09g010230.2	3.75712	8.82959	3.19764	11.3754
Solyc11g010370.1	4.44713	9.76168	4.70307	11.1272
Solyc12g094540.1	8.47445	13.9793	8.59329	21.1569
Solyc03g058805.1	4.19618	10.1832	3.90205	9.75404
Solyc06g060760.3	4.6966	9.7148	5.46847	11.7217
Solyc08g005430.3	3.7851	8.40304	2.86273	8.98227
Solyc09g083230.1	4.875	9.36334	3.89768	9.36163
Solyc01g096730.2	3.51438	5.07131	3.12283	6.45337
Solyc07g053490.3	5.85177	10.2487	4.39711	11.2834
Solyc02g069250.4	2.78653	6.00786	2.29911	9.36134
Solyc09g075820.3	1.27914	1.68066	1.27872	10.8182
Solyc01g094570.3	2.54619	4.41988	1.87919	4.63629
Solyc06g011380.2	4.63446	17.3766	2.81822	15.3794
Solyc10g006700.1	14.0225	20.4974	8.3788	40.9294
Solyc12g056090.2	19.2589	28.5095	19.1308	40.7452
Solyc04g050310.3	16.303	19.1969	8.64771	22.2944
Solyc09g064780.3	0.850441	2.45932	0.551237	3.00709
Solyc07g042030.2	1.52394	3.90087	1.13193	4.58238
Solyc08g080220.3	1.45543	4.09498	0.974024	4.17657
Solyc01g006360.4	2.11225	3.90747	1.71803	4.30101
Solyc12g049310.2	7.35024	14.6807	6.31055	13.4529
Solyc01g098320.4	1.60236	10.1215	1.42582	11.8208
Solyc03g078120.4	6.60618	10.896	6.63157	15.2693
Solyc05g018410.3	6.16077	10.3529	5.86345	12.4735
Solyc10g084080.3	0.679831	3.20157	0.461463	3.53353
Solyc06g054580.4	3.64776	5.7196	3.00788	6.45176
Solyc11g010250.1	28.7157	15.5146	11.9042	25.1296
Solyc12g015830.1	13.1099	16.5295	10.1147	27.2915
Solyc09g007570.3	3.70229	14.4451	3.89001	15.3795
Solyc08g014100.1	0.297528	6.3633	0.156413	7.94576
Solyc05g007590.4	7.1246	8.94531	4.75791	9.80292
Solyc05g052020.3	3.18781	6.3895	2.70804	6.37967
Solyc06g076960.2	3.94704	27.8294	3.45028	32.8081
Solyc01g067460.3	6.40486	32.5873	4.6449	47.0395
Solyc01g087870.4	1.78367	4.17307	1.71169	4.50603
Solyc02g088770.3	3.21107	6.1917	3.52748	8.2225
Solyc11g006560.3	2.91435	7.74877	2.50268	7.20567
Solyc05g009520.2	10.1482	12.703	5.69161	28.7487
Solyc06g063090.4	2.0797	3.7612	2.21488	6.63637
Solyc03g117860.3	0.738546	8.35294	0.381188	20.6116
Solyc12g094650.3	1.07618	3.16538	0.775896	7.79402
Solyc06g067980.3	17.3149	12.0182	7.40236	16.0067
Solyc01g088690.3	1.851	3.93393	1.2864	5.96791
Solyc11g072970.2	4.35769	7.51731	3.45579	7.36217
Solyc12g010310.2	11.5533	47.3322	8.365	40.3099
Solyc02g079260.2	1.22037	3.06648	1.09778	3.54824
Solyc03g032180.3	1.22335	4.76729	1.089	4.89398
Solyc09g060215.1	9.55382	25.5794	11.1908	30.5052
Solyc02g083400.3	2.36964	8.33182	2.09401	11.2883
Solyc08g079420.3	1.22088	4.73656	1.40385	6.61332
Solyc12g094550.2	3.13279	6.28702	2.32377	7.77791
Solyc04g015200.3	3.32946	5.07349	1.94714	6.44996
Solyc08g066000.2	3.31438	5.51829	2.6301	5.83719
Solyc08g080380.4	2.69171	6.39026	2.41707	7.14352
Solyc01g100420.3	1.18955	5.02725	1.25177	5.47692
Solyc03g082830.2	0.300732	5.73032	0.160874	4.52985
Solyc02g062910.3	2.30485	7.5339	2.68051	9.79791
Solyc11g005820.1	7.74783	20.8546	5.36832	15.2876
Solyc06g068120.4	4.5849	6.88514	4.39819	9.22497
Solyc07g062820.1	1.92212	6.04998	1.66669	5.40855
Solyc06g068500.3	6.78614	5.75632	2.86169	9.82747
Solyc05g150116.1	3.07986	6.64386	2.28738	8.46366
Solyc02g062040.3	2.7959	7.12694	3.11542	9.05201
Solyc05g032620.1	5.94441	57.8282	4.60284	59.8727
Solyc06g150131.1	3.97267	7.38259	3.74322	8.47938
Solyc05g052640.3	3.52493	5.14205	2.54272	5.36304
Solyc07g045470.3	2.55692	7.48626	1.61302	9.93885
Solyc02g068260.3	2.28887	12.8099	1.92078	14.1542
Solyc11g011310.3	1.92875	6.72821	0.935258	4.08126
Solyc01g109810.2	3.5017	8.60452	3.45562	11.3256
Solyc02g080890.3	1.25527	3.2479	1.06634	8.0415
Solyc11g010730.3	2.92639	5.81581	2.70614	5.90271
Solyc02g068200.1	5.11639	11.6684	4.03919	13.3636
Solyc09g011650.4	3.25517	13.259	2.18613	12.9609
Solyc10g012210.3	2.75629	5.77874	3.01651	7.33288
Solyc03g078815.1	3.38818	12.0451	3.27744	12.4392
Solyc11g005720.1	6.087	11.8357	6.0626	16.7165
Solyc01g066940.3	3.44172	6.55664	3.55482	9.12473
Solyc02g081840.4	1.75976	7.59554	1.55791	8.4059
Solyc01g081510.4	2.58948	8.60642	1.71382	8.71904
Solyc04g056370.3	1.21577	10.3842	0.409293	9.1509
Solyc03g006080.4	0.809486	2.33829	0.966566	2.82826
Solyc12g010730.2	3.64796	6.23001	2.68879	6.0551
Solyc06g018110.3	1.84866	7.94472	1.15915	7.67523
Solyc09g090910.3	4.4998	7.62557	3.23553	7.43094
Solyc01g080410.3	1.78904	4.97486	2.00706	6.23393
Solyc06g075530.1	1.91358	55.4964	1.23076	60.5
Solyc10g008220.4	0.707861	4.16774	0.621319	5.01189
Solyc11g011350.3	1.02468	2.55086	0.992349	2.97513
Solyc08g062680.1	13.4519	14.0664	9.09625	25.1709
Solyc06g069060.1	8.42883	75.532	5.36469	73.5348
Solyc06g066540.1	4.3731	19.4515	3.08336	17.9033
Solyc11g005630.1	1.27706	3.67978	0.917566	5.5175
Solyc01g107825.1	0.0116504	4.19051	0.0116344	7.81321
Solyc10g049630.2	3.78361	6.42749	2.96098	6.95486
Solyc08g005700.1	8.69506	50.5782	10.0085	70.1903
Solyc05g051050.3	2.46829	3.62872	2.41341	5.0946
Solyc01g050040.4	4.76599	6.86119	3.2499	8.2714
Solyc05g053600.3	0.433202	1.43032	0.440953	3.53074
Solyc06g054470.1	4.33261	19.1498	3.01098	19.8837
Solyc12g017230.2	0.666028	2.19699	0.410614	3.12908
Solyc09g008010.3	2.83911	4.23505	2.02865	5.62769
Solyc06g050930.3	1.96307	3.04776	1.99971	4.36314
Solyc03g150102.1	6.52715	11.1076	5.01985	11.68
Solyc03g118660.3	2.77318	5.22612	2.73078	5.96286
Solyc04g078090.3	2.20265	5.49397	1.88197	6.16175
Solyc04g051280.4	0.505971	5.60829	0.306492	6.44122
Solyc02g022850.1	2.85159	5.63575	2.49409	6.01822
Solyc11g040060.3	0.968776	4.48894	0.827877	4.0671
Solyc09g066120.4	2.17484	5.25877	1.7666	5.97389
Solyc09g090070.1	2.02254	3.58683	2.33328	8.86382
Solyc08g082940.2	0.858149	3.11993	0.803855	3.34878
Solyc04g007130.1	6.97163	13.6182	4.40061	22.5506
Solyc09g005660.4	1.01873	4.45649	0.793795	3.78243
Solyc01g111430.2	1.64521	4.01651	1.63684	4.31599
Solyc04g064530.1	3.18775	8.04225	2.6244	11.8868
Solyc11g005560.3	0.914019	2.2116	0.667846	2.57504
Solyc08g059715.1	2.66423	5.53662	2.30366	5.96828
Solyc04g005610.3	4.08742	6.54245	2.87125	8.83488
Solyc01g104630.3	1.94402	3.33161	1.72327	3.67055
Solyc07g065470.4	2.31211	5.61188	2.03168	7.46567
Solyc02g038740.4	0.910478	3.86565	1.01987	5.54525
Solyc08g068070.3	6.87229	12.2726	6.07309	13.5368
Solyc04g063340.3	0.422734	5.54713	0.257196	5.59762
Solyc03g121930.3	3.19584	7.7793	2.08899	8.57186
Solyc07g018190.4	1.63045	2.57827	1.3325	2.86031
Solyc07g041210.3	2.11494	3.64131	1.95239	4.08445
Solyc04g082210.3	3.60724	4.84054	2.81359	8.6157
Solyc06g083060.4	4.57775	12.5255	4.54151	14.3582
Solyc03g083000.3	2.9663	3.65943	1.88229	6.72583
Solyc12g009875.1	21.9582	31.1767	17.7719	46.2706
Solyc03g115930.3	1.01333	11.8981	0.556144	25.4595
Solyc08g065440.4	2.30991	5.02953	2.13988	5.00911
Solyc01g079600.4	1.32628	2.28799	1.43614	4.99681
Solyc04g074250.3	1.01705	2.48302	0.977897	2.73667
Solyc05g009670.3	2.72477	4.49331	1.67064	4.77304
Solyc03g113950.4	2.44687	4.92556	3.19301	8.22151
Solyc08g080040.4	1.1344	6.27475	1.28606	8.17206
Solyc08g082370.1	17.9747	31.7241	8.74633	29.0152
Solyc11g008460.1	6.15858	6.25559	3.18105	7.57865
Solyc12g014480.2	5.25839	15.9267	5.98863	18.9775
Solyc03g025930.4	2.68808	5.46535	3.01854	6.5566
Solyc06g066380.1	1.86498	7.73947	0.838665	7.95099
Solyc11g045220.2	3.34369	8.30821	2.91367	8.5452
Solyc05g010530.3	0.802999	3.68673	0.689887	5.02868
Solyc03g098730.1	4.90967	8.80718	2.63139	18.1163
Solyc04g007490.3	0.678171	1.73998	0.62878	3.18394
Solyc04g009720.1	3.63507	9.88755	2.71281	8.76784
Solyc10g007460.4	3.32954	6.48443	3.17769	6.57968
Solyc02g085580.4	2.40184	3.75695	1.77084	4.69047
Solyc08g005690.1	6.00255	51.4318	6.2029	57.7903
Solyc10g085010.3	2.46278	4.49485	2.89314	27.7433
Solyc06g054450.3	6.16395	9.60111	5.21347	11.603
Solyc12g009220.2	5.67828	4.13661	5.66269	19.822
Solyc06g005480.3	1.45131	4.93518	1.56008	8.87325
Solyc03g005820.3	4.3318	4.85756	2.57706	6.89676
Solyc01g103590.4	2.62256	5.32	1.7918	13.5599
Solyc11g020100.3	3.15122	4.94541	1.98554	4.11601
Solyc02g085560.3	0.827481	3.85418	0.754306	4.07695
Solyc02g089660.2	27.9972	39.6943	17.2069	49.2237
Solyc06g008690.1	5.89613	7.94947	3.61526	8.20729
Solyc04g082460.4	1.33468	4.88138	0.942761	5.64741
Solyc01g080720.4	0.531219	2.7237	0.449631	3.33171
Solyc07g064920.3	5.25543	13.0407	4.40509	15.0472
Solyc01g111640.3	1.94825	11.2086	1.37944	16.6267
Solyc03g062900.3	2.05801	4.30532	2.14839	4.72882
Solyc04g074960.4	3.84034	8.75154	3.47049	8.68995
Solyc04g071120.3	2.1107	3.42354	1.62266	4.5922
Solyc06g071630.2	2.43007	5.61664	2.42528	6.34273
Solyc01g068180.3	1.38338	3.25893	1.34885	3.46109
Solyc02g038806.1	1.82726	3.94837	1.67281	4.1024
Solyc03g007210.3	1.9762	3.51443	1.58263	4.7502
Solyc10g047200.1	14.5532	23.6868	12.0191	28.4796
Solyc12g044930.3	4.9284	8.65999	4.83593	10.4822
Solyc11g007710.2	1.33657	9.7257	1.03373	8.90922
Solyc09g055890.4	2.49787	5.37117	1.90929	6.41453
Solyc04g076250.3	3.35371	5.52344	3.78019	7.80775
Solyc09g020010.2	4.35367	8.50577	4.02712	10.3167
Solyc12g099280.2	0.430461	2.42131	0.493	3.02501
Solyc03g116700.4	4.17454	2.55837	2.92536	22.0448
Solyc11g012050.1	4.32144	7.3059	3.52947	7.77673
Solyc01g088750.3	1.64196	3.55876	1.56649	3.64095
Solyc05g024010.3	0.314797	5.74702	0.329044	6.0448
Solyc12g008660.1	3.66028	6.87977	1.20765	8.30689
Solyc01g057000.3	0.0862973	5.13015	0.0445151	8.51529
Solyc10g150143.1	0.808727	9.39721	0.504479	13.5106
Solyc08g066030.3	6.07746	10.7891	5.08183	12.1447
Solyc08g006220.4	2.0038	8.702	1.27011	7.53246
Solyc06g071180.3	2.93065	8.93282	2.28616	8.72541
Solyc01g098540.3	1.00094	6.07947	1.12067	7.79119
Solyc05g026080.4	1.34499	3.18878	1.48533	3.76301
Solyc00g020020.2	0.394679	15.8898	0.119338	8.22901
Solyc03g007230.4	8.88323	2.31741	1.76837	6.77717
Solyc08g006010.3	1.89974	5.04045	1.63302	5.37972
Solyc02g085430.4	0.714008	4.41638	0.399756	4.43367
Solyc12g005090.3	1.48269	3.1091	1.35586	3.44976
Solyc06g068560.3	1.89749	3.32572	1.33862	3.83252
Solyc03g019840.4	0.649563	7.09059	0.553544	8.84591
Solyc07g065590.4	1.20972	7.15334	1.30086	9.7207
Solyc07g054430.3	7.62023	4.46644	2.71712	7.29204
Solyc01g108790.3	3.4871	14.7125	2.17483	21.8544
Solyc08g008070.1	4.41044	4.68633	2.80882	6.35068
Solyc09g075600.3	1.04235	39.9663	1.02222	45.8903
Solyc12g013690.2	3.44683	4.94507	3.00961	6.82356
Solyc12g096810.2	0.210482	3.42674	0.23874	4.48975
Solyc04g080000.1	7.39616	9.77206	5.12277	10.4539
Solyc08g078190.2	1.65574	5.69727	0.759853	14.7118
Solyc07g008570.3	2.91176	4.03958	1.19395	3.06277
Solyc08g074520.2	2.35684	3.45846	1.84289	3.90696
Solyc01g094170.3	1.56396	4.40193	1.13022	5.2485
Solyc12g057150.1	10.2325	17.3424	13.8766	28.6781
Solyc01g058020.4	5.32441	10.6876	5.75089	14.1012
Solyc01g088060.3	1.06657	2.3289	0.973131	2.33148
Solyc03g081330.1	9.26989	32.5252	5.43114	32.3629
Solyc03g033990.1	4.18505	7.01733	4.85767	12.3144
Solyc11g010120.2	5.5564	7.13378	3.32035	8.26657
Solyc11g066400.1	4.61111	9.72568	3.854	8.63248
Solyc12g017690.3	1.29662	6.20828	1.36092	7.23492
Solyc02g067560.1	1.11843	4.65652	0.8717	5.41924
Solyc12g096030.1	4.00757	7.98831	2.75058	7.78879
Solyc03g095450.3	1.82119	4.2046	1.87379	4.60094
Solyc01g104890.4	10.2598	22.6464	9.82089	23.4874
Solyc01g066100.2	0.019846	6.65528	0	7.44324
Solyc12g006440.2	0.621767	37.8273	0.217082	44.1627
Solyc05g026217.1	2.38509	5.36797	2.15262	6.62729
Solyc03g113040.4	1.12849	2.40736	1.14057	3.05157
Solyc01g111470.4	1.55479	3.55721	1.4409	3.80011
Solyc03g033460.3	0.916044	2.05349	1.4098	4.70732
Solyc11g064800.3	3.52088	7.58031	2.62673	6.53177
Solyc02g090240.4	0.713554	4.58415	0.628368	4.15901
Solyc08g068680.4	0.152009	1.28098	0.130631	10.4091
Solyc03g113070.4	0.730931	2.3548	0.681354	3.13301
Solyc04g076460.4	1.5379	6.35945	1.17375	6.98658
Solyc10g055593.1	1.98828	7.2742	1.80551	9.29589
Solyc12g009830.2	3.45721	6.13612	3.307	7.92004
Solyc03g120260.4	0.277981	2.22609	0.18567	13.909
Solyc04g074940.4	4.46731	7.28313	4.39448	9.72401
Solyc12g040500.2	3.96885	8.54444	3.88268	8.42084
Solyc10g047260.1	19.8255	33.9226	20.1273	47.4699
Solyc04g010180.4	9.65888	14.2382	7.44768	15.9979
Solyc11g072400.3	2.77685	6.35843	2.06714	6.52642
Solyc05g016260.3	5.04913	9.34446	5.03589	10.6278
Solyc11g067300.2	0.175467	2.7413	0.118963	1.9865
Solyc10g012430.3	1.62202	2.55949	1.30511	4.0603
Solyc09g090830.4	3.93855	6.72828	3.07415	7.97964
Solyc01g111800.4	2.99939	4.60533	2.24767	4.56266
Solyc02g083360.1	9.03692	16.0291	8.35161	25.7853
Solyc03g005660.4	1.3264	2.35293	1.21314	2.91352
Solyc02g087350.3	0.295386	4.45646	0.421316	13.0177
Solyc09g011220.3	1.84947	5.26632	1.52347	5.71071
Solyc01g107740.3	2.40386	5.99599	2.52711	6.79204
Solyc03g117080.4	1.35722	7.75993	1.34658	8.22362
Solyc02g082970.1	2.00082	6.40343	1.40812	5.31138
Solyc07g045340.4	8.59877	12.1703	6.97776	14.9959
Solyc01g109110.3	0.506483	2.37157	0.461319	2.70442
Solyc09g082240.4	0.458668	5.21015	0.495005	9.14777
Solyc08g014080.4	3.49668	5.42521	2.94255	7.15769
Solyc10g085050.3	1.74412	3.91736	1.84455	4.74931
Solyc00g023590.2	0.110667	11.5141	0.0249296	6.15183
Solyc10g009400.3	2.16714	4.77995	2.0513	5.36726
Solyc01g106040.3	1.71577	5.14562	1.27081	6.14828
Solyc12g099810.2	1.62575	3.12618	1.81958	4.37499
Solyc11g072620.1	2.59201	31.5689	2.44779	46.5022
Solyc01g005470.3	1.88473	10.695	1.41425	12.6757
Solyc03g025900.3	1.34378	4.07368	1.06761	4.32534
Solyc06g066080.1	0.118346	4.37602	0.0641043	5.85828
Solyc01g109800.2	2.30227	6.58953	2.02674	7.06336
Solyc02g086810.1	4.50201	7.8639	4.33775	10.1691
Solyc05g052210.3	1.08046	4.16015	0.566958	6.9165
Solyc02g031980.3	2.31726	5.14526	2.7987	6.3945
Solyc06g063360.4	0.598109	1.61591	0.509369	1.60418
Solyc00g019970.2	1.02114	13.0675	0.378546	6.24312
Solyc05g013170.2	3.14134	8.02066	4.1152	10.7728
Solyc01g088030.4	3.49624	6.77051	3.6036	7.41124
Solyc07g045100.1	2.10086	2.82734	1.70373	6.56112
Solyc02g005280.1	0.236605	4.86926	0.237752	5.04991
Solyc10g076260.2	2.23902	3.8856	1.34543	4.20688
Solyc09g059515.1	12.4293	17.5819	9.81962	20.3658
Solyc08g082270.3	1.80087	3.34163	1.50604	3.45803
Solyc05g055343.2	3.09346	4.83302	1.85852	4.21302
Solyc06g075000.3	1.5215	4.24596	1.44124	4.17613
Solyc10g008230.3	0.608769	3.73041	0.404179	3.53988
Solyc09g097850.1	8.18707	16.3892	6.71134	20.9797
Solyc08g015630.3	1.82903	4.29736	1.3953	4.17514
Solyc04g080310.1	17.8491	23.692	11.5683	31.2328
Solyc03g114480.4	0.444595	7.10677	0.325471	8.19092
Solyc06g084580.1	0.195709	4.04358	0.154646	3.68122
Solyc01g095110.4	0.967239	2.97594	0.783657	3.33652
Solyc11g045040.2	2.24941	3.85612	1.44449	4.84361
Solyc02g022920.1	2.73025	5.88317	2.67484	5.90037
Solyc06g009110.3	2.49981	2.49889	2.07873	6.58917
Solyc03g025940.3	2.77782	5.15061	2.60013	5.27749
Solyc04g074430.2	3.92987	18.5297	2.43986	24.6859
Solyc12g010690.2	1.7588	2.4294	1.59883	3.39564
Solyc08g078060.3	3.09639	5.39628	4.05973	12.3914
Solyc06g054150.1	1.10447	11.333	1.07461	16.6656
Solyc08g081765.1	4.72569	21.7654	6.17504	29.7927
Solyc04g008030.2	0.270239	3.59604	0.230816	3.61297
Solyc08g028970.3	2.61546	8.49148	1.8121	10.2095
Solyc08g014570.3	0.982737	2.04174	1.51005	3.93724
Solyc09g057910.3	3.44616	3.70068	1.6974	3.59506
Solyc04g015080.4	4.04276	8.24259	3.77857	10.0659
Solyc12g099465.1	6.49517	10.7255	4.76398	22.685
Solyc01g109100.2	9.83978	13.9691	4.86809	14.165
Solyc03g115610.3	0.210559	0.932533	0.284899	3.6226
Solyc04g076610.3	2.09347	4.65601	2.03055	5.34741
Solyc07g005770.2	1.25056	2.27108	1.21698	2.78307
Solyc03g098430.4	2.04223	7.6393	1.64918	7.81845
Solyc09g057710.4	2.12136	3.80042	1.70297	3.82304
Solyc08g006680.3	1.83276	3.6781	1.43695	4.11461
Solyc02g082633.1	1.45063	5.26259	1.36871	5.15603
Solyc01g060050.3	1.61362	2.96357	1.73104	3.53862
Solyc01g096510.2	0.690846	3.58251	0.277937	19.9452
Solyc08g006470.4	0.70903	5.86413	0.52711	7.98123
Solyc01g088670.3	1.25945	2.79404	1.05016	2.3748
Solyc01g106310.3	6.66863	12.3565	6.71204	16.9504
Solyc11g010900.2	2.55311	7.19935	2.51629	7.28222
Solyc04g049620.2	4.6601	9.16483	3.22781	7.92983
Solyc02g093600.3	0.308393	11.8855	0.133821	12.8592
Solyc10g045430.2	2.99361	4.60633	2.03624	4.75148
Solyc12g008510.2	1.55952	5.07591	1.04449	5.1319
Solyc06g068810.4	1.19424	4.19336	0.617548	4.13958
Solyc04g076500.4	0.759574	1.44139	0.581222	2.02227
Solyc07g005230.2	2.36723	6.32426	2.15799	6.05403
Solyc02g092090.3	6.8163	8.76052	5.08173	11.9829
Solyc10g007680.4	3.09923	3.8839	2.27578	4.71901
Solyc11g020330.1	0.188104	12.1792	0.0408119	18.1404
Solyc07g047620.3	2.2819	4.10464	2.10515	4.43917
Solyc02g081860.3	1.23404	3.32043	1.19838	3.40149
Solyc02g084980.3	2.66627	4.1782	2.05918	5.41481
Solyc01g099530.3	0.557112	1.80568	0.341356	1.76112
Solyc01g008660.4	2.99179	5.99565	2.82324	6.46939
Solyc10g086620.2	2.69871	7.37432	2.17079	6.12093
Solyc12g096710.2	0.624991	1.84808	0.400257	2.91686
Solyc05g008130.4	1.28513	4.04457	1.12538	9.2642
Solyc05g054880.3	1.41767	3.35691	1.37653	4.52264
Solyc10g076760.3	2.46642	6.50461	1.25982	4.69456
Solyc11g056650.2	2.8492	3.98076	2.04247	4.64069
Solyc03g120740.1	3.47523	14.0148	3.02931	16.6566
Solyc08g006050.2	4.25962	7.71068	2.73495	6.74056
Solyc09g008030.1	5.46191	10.8097	5.34039	11.5619
Solyc08g066060.2	5.79841	9.36437	5.24404	12.4642
Solyc01g102690.4	0.138508	2.98489	0.0789226	3.67756
Solyc03g081240.3	0.193596	2.74962	0.146494	2.98099
Solyc07g007150.1	3.80683	17.1244	2.60044	20.2907
Solyc07g008590.1	0.768863	1.7974	0.749485	2.8521
Solyc04g005653.1	21.481	20.8801	18.5954	44.2683
Solyc11g017170.1	1.57604	2.08563	1.30233	2.69982
Solyc12g096430.1	0.678261	3.6714	0.38866	4.52148
Solyc01g068490.4	1.6104	2.3296	1.04856	2.66462
Solyc08g062330.3	2.17086	2.55642	2.30993	5.24575
Solyc08g077110.4	0.777379	4.30121	0.709779	4.94374
Solyc04g078670.3	0.937129	6.58224	0.688761	8.76058
Solyc11g071370.1	0.25467	5.23096	0.14893	5.54299
Solyc01g014840.3	0.227725	1.41637	0.294523	2.39154
Solyc01g067020.4	1.19874	2.26263	0.547624	4.36856
Solyc06g084080.4	1.58784	3.85503	1.19668	3.68803
Solyc07g005520.1	3.2165	4.19673	2.00916	5.66731
Solyc09g059020.4	1.37698	5.38429	1.35826	7.25564
Solyc04g082845.2	1.20829	2.07002	1.06576	2.67616
Solyc07g008650.4	1.38765	7.88231	1.11827	7.30713
Solyc06g068430.4	0.453486	2.41015	0.398611	2.44289
Solyc09g082170.4	0.398765	4.16712	0.126986	3.12177
Solyc01g094050.1	1.37727	1.84314	0.759446	1.60895
Solyc07g025250.3	1.56461	3.99534	1.28678	4.6067
Solyc09g011590.4	2.57824	1.97861	2.3166	9.5005
Solyc05g018403.1	0.109426	8.12467	0.0927865	7.15101
Solyc05g054770.3	1.39395	2.04136	1.04089	2.54258
Solyc06g034077.1	3.81667	19.307	2.62502	24.9068
Solyc01g106290.3	6.84653	8.71757	5.30557	15.211
Solyc04g079850.2	0.502445	2.79701	0.431277	2.57804
Solyc06g073130.4	1.85102	4.44085	1.91354	4.64804
Solyc08g068040.3	0.946957	3.06334	1.02121	3.94042
Solyc04g082440.4	0.733485	2.80482	0.300511	3.51947
Solyc12g009940.2	2.46615	4.63066	1.86809	5.32666
Solyc01g049910.4	1.18505	3.24222	1.29874	3.64174
Solyc07g054630.4	1.01585	2.70162	1.00632	3.5909
Solyc01g104760.2	1.99327	4.84349	1.7174	5.93848
Solyc06g060300.1	6.54216	19.6017	6.79611	24.7101
Solyc09g009920.1	2.14724	4.58822	2.03363	4.49414
Solyc03g082370.1	1.51116	6.92594	0.779719	54.438
Solyc07g005190.3	1.41267	4.18315	1.08116	3.24537
Solyc02g084890.3	1.36463	2.22873	0.801399	3.00886
Solyc09g098090.4	1.93094	5.09735	1.24091	5.77659
Solyc04g072607.1	3.00389	11.4957	3.29961	14.3259
Solyc11g071460.2	1.24771	7.56535	1.02386	7.47424
Solyc01g103030.3	1.8703	2.32577	1.30912	3.39823
Solyc12g008500.2	0.709096	1.82153	0.622889	2.61985
Solyc12g021310.3	2.92351	5.39972	2.07223	4.91316
Solyc08g028780.1	1.47773	3.673	1.10235	10.6838
Solyc04g005050.1	3.29038	2.98535	2.69754	8.31927
Solyc03g083190.3	3.80035	7.6893	2.34129	8.46745
Solyc01g109060.4	1.2525	3.02648	0.964639	2.94509
Solyc10g008510.3	0.883565	2.83685	0.680535	3.68154
Solyc12g007300.1	1.22189	10.1757	0.746164	10.7446
Solyc10g079710.3	2.55877	4.24455	2.09076	5.03968
Solyc02g081560.1	7.5609	28.5773	4.54691	42.7592
Solyc12g096130.2	27.6949	60.7328	32.4842	94.0349
Solyc03g007840.1	0.115906	3.9891	0.0603082	3.54402
Solyc04g079250.3	0.457619	0.623101	0.0899262	10.6583
Solyc07g150109.1	1.71848	8.2877	1.52245	10.0038
Solyc04g040180.3	1.7539	2.26664	0.909747	10.6027
Solyc08g005337.1	1.62022	4.63059	1.28776	5.00549
Solyc11g071240.2	4.96873	6.218	1.87487	5.43455
Solyc12g098467.1	1.69917	3.17122	1.39783	4.53038
Solyc01g068370.4	3.39391	5.5278	2.56702	6.01927
Solyc04g058130.3	4.51839	12.29	4.34092	15.9632
Solyc03g093380.2	0.763822	2.55585	0.587476	2.43735
Solyc01g058530.4	6.44786	9.95003	5.94813	12.1349
Solyc04g007420.4	2.20893	4.00549	2.16924	4.67101
Solyc08g075820.4	0.242077	1.6986	0.222038	1.98823
Solyc12g038800.1	8.30886	11.4106	5.11373	14.333
Solyc12g044920.3	0.495071	1.87631	0.36854	1.61
Solyc02g085320.1	9.62424	39.8882	8.12446	46.5918
Solyc10g085890.1	13.579	27.2751	4.68684	23.5562
Solyc01g010510.4	0.384045	4.0255	0.152296	4.12782
Solyc01g098690.2	0.0952681	2.30678	0.0386703	2.52476
Solyc03g116000.1	0.36426	4.13994	0.227214	3.63646
Solyc02g078170.3	2.07904	1.86224	1.60527	3.26135
Solyc06g068050.3	2.27233	5.42846	3.25603	8.167
Solyc07g055530.3	0.612757	4.00755	0.460673	3.94859
Solyc08g068840.3	2.95155	6.37459	3.2785	7.29915
Solyc04g007520.3	1.73152	2.4031	0.97955	4.94441
Solyc02g005320.2	1.53921	3.10284	1.65915	4.36157
Solyc03g007140.3	1.56519	2.96185	1.07613	2.46016
Solyc07g053050.1	11.981	11.9984	6.47578	21.2714
Solyc01g098590.3	3.80656	3.12564	2.26616	6.88412
Solyc08g068530.4	2.04319	3.90499	1.56263	4.39631
Solyc01g099380.4	1.91775	3.49916	1.71024	3.80929
Solyc02g072270.3	2.41652	4.805	2.04495	5.24635
Solyc07g049470.4	3.17695	6.48459	2.33885	6.64823
Solyc12g098190.2	1.87192	5.7434	0.829521	5.90884
Solyc02g065570.1	7.12398	35.501	5.09974	55.4974
Solyc02g077650.2	0.266869	4.735	0.174524	5.32208
Solyc09g005290.1	0.805036	1.79072	0.986969	2.54052
Solyc03g033740.4	4.18764	10.3622	3.31741	9.35734
Solyc05g011970.3	0.946258	3.01346	1.06546	3.95246
Solyc11g072380.2	0.291425	3.76876	0.247125	3.62548
Solyc01g087060.4	1.62172	4.65705	1.50163	5.69305
Solyc05g039990.4	1.94437	15.9643	1.59014	15.7241
Solyc10g049600.3	1.31537	5.53678	0.977254	5.15457
Solyc01g081400.3	1.84441	7.21951	1.82559	7.21278
Solyc06g075780.3	4.07694	8.20532	1.80131	20.4202
Solyc04g009330.4	2.78082	5.60464	2.6043	5.30328
Solyc05g010813.1	16.9571	19.5505	10.7344	26.0268
Solyc06g069700.4	0.231595	3.12592	0.180079	2.52111
Solyc08g006950.4	2.01731	4.57644	1.42529	3.88285
Solyc09g082220.1	1.37274	20.3271	1.26763	24.0494
Solyc07g008890.3	1.82197	3.23291	1.38341	3.20931
Solyc10g081980.2	2.79979	4.88142	2.74333	13.8097
Solyc01g100780.3	1.30197	3.89162	0.824133	4.07514
Solyc12g009240.1	0.0377792	5.65775	0.0313055	13.8851
Solyc09g011330.3	1.30238	1.63781	0.812319	3.23744
Solyc04g056530.2	0.892387	5.48921	0.604811	4.24477
Solyc10g007000.3	0.933951	2.22147	0.678103	2.47337
Solyc01g109420.3	2.51906	3.34592	1.39597	4.99562
Solyc01g090760.4	3.2999	4.45267	2.32261	5.94736
Solyc02g069110.4	2.491	2.62025	1.69856	6.77387
Solyc09g075530.3	1.82243	4.35767	1.47808	4.86818
Solyc02g084510.3	1.36999	2.4358	1.15247	2.62101
Solyc08g081670.3	3.53885	4.80966	2.5008	5.80635
Solyc03g063160.1	0.169131	3.27618	0.110764	4.20942
Solyc08g066790.4	0.659014	1.90844	0.512021	2.32188
Solyc01g066340.4	6.33809	18.1823	4.31888	23.5239
Solyc01g020320.3	5.03613	7.56409	3.74794	7.80738
Solyc02g081060.4	2.15656	10.3454	1.3359	9.02036
Solyc02g088957.1	4.75843	10.571	3.36104	9.98508
Solyc01g112340.3	2.39312	3.16926	1.47417	4.53011
Solyc02g082635.1	1.5491	5.59788	1.33751	5.02095
Solyc08g078080.2	0.361827	4.12916	0.260906	3.06123
Solyc04g014610.4	2.60535	6.33364	2.30278	5.95885
Solyc07g064010.3	0.547377	1.61048	0.459826	1.79832
Solyc04g008400.1	0.406378	1.40392	0.416327	1.68431
Solyc02g090460.2	8.72454	11.8144	6.38485	14.1259
Solyc07g054130.2	2.29889	6.32611	1.73326	6.49433
Solyc07g047640.2	2.4062	5.01826	2.35874	5.16049
Solyc07g061910.1	2.44408	24.6241	0.438792	18.7966
Solyc01g080010.2	0.559087	1.80639	0.601777	6.67918
Solyc04g054690.3	0.0354202	1.05442	0.158291	5.59355
Solyc01g007020.4	1.34044	2.36352	2.32696	4.8303
Solyc12g089290.3	2.56242	5.80403	2.27821	5.91007
Solyc02g067107.1	2.48133	2.69323	1.41348	3.85717
Solyc03g112370.1	16.1805	17.8026	11.903	25.4081
Solyc10g019175.1	2.02902	4.81289	1.72544	6.47681
Solyc02g093750.3	0.769344	2.24451	0.925733	3.23258
Solyc04g079640.3	1.52859	1.95278	1.17823	3.35123
Solyc05g050000.3	1.6355	4.90589	1.86058	6.16327
Solyc09g008430.4	1.33206	2.712	1.61315	5.43418
Solyc09g008830.3	4.77878	6.11071	2.97046	6.20045
Solyc04g082745.1	11.0963	18.4183	10.593	24.223
Solyc12g006230.3	13.4372	18.8515	5.88326	24.3392
Solyc02g086454.1	1.39342	2.07195	1.21927	2.52536
Solyc04g050550.3	1.38228	2.81693	1.44537	3.2828
Solyc05g039940.2	2.82062	9.3634	2.95295	13.3507
Solyc04g009220.2	0.229716	2.46377	0.097965	2.55061
Solyc09g014210.3	0.519359	2.68586	0.47235	3.22384
Solyc11g006700.1	0.180031	3.60518	0.0625608	3.33578
Solyc02g072120.3	2.36769	5.65831	1.8114	6.46896
Solyc04g074790.3	1.09124	5.47174	1.06323	6.62884
Solyc02g084900.2	0.549741	2.81217	0.374963	3.83427
Solyc03g097640.3	6.149	9.63054	4.20383	9.45782
Solyc12g099620.1	0.0656654	2.8941	0.052352	2.79159
Solyc02g061940.4	2.06101	3.83633	1.83269	4.19504
Solyc06g007580.1	0.840054	5.16847	0.388751	8.94663
Solyc10g078440.2	9.81761	16.6103	3.32035	7.95776
Solyc01g095160.3	0.597989	2.72355	0.341661	2.57556
Solyc09g090130.3	1.09246	2.45424	1.22981	7.39554
Solyc03g031880.3	0.375458	3.81636	0.312591	3.27074
Solyc11g040065.1	4.7784	14.1601	4.29268	13.5379
Solyc05g006450.3	0.720443	4.51899	0.640426	4.37515
Solyc06g082060.3	4.16556	8.50584	2.70138	9.77808
Solyc09g014990.4	0.410117	0.686403	0.411171	6.21203
Solyc01g008520.3	1.36218	4.64001	1.2701	5.37651
Solyc01g087020.2	3.94631	9.34399	2.84171	7.87302
Solyc04g081980.2	4.34716	5.57839	3.34021	9.32828
Solyc09g005000.1	1.20791	1.58823	1.10723	3.70755
Solyc01g079430.2	2.20707	3.45459	1.60196	3.60539
Solyc10g045270.2	1.8688	3.72083	2.10347	4.95913
Solyc02g089720.3	1.1059	2.43707	0.999317	2.40029
Solyc06g071620.3	0.0737008	0.82281	0.0679058	1.22167
Solyc05g015735.1	3.03963	8.15309	2.65852	8.31667
Solyc08g068710.1	3.5433	2.10636	3.83678	12.7648
Solyc10g084540.3	0.108969	1.39156	0.0485271	1.25954
Solyc01g087980.4	2.69749	2.40302	1.65879	6.29071
Solyc07g006130.3	1.41074	4.24413	0.946762	5.07578
Solyc06g054090.2	1.60759	11.3898	1.1863	9.21789
Solyc03g121250.3	1.83341	2.87044	1.72181	3.51483
Solyc06g050810.3	1.5387	1.97755	1.21666	10.3085
Solyc05g009250.1	2.98421	3.88045	1.89013	4.26386
Solyc03g115880.1	1.86965	25.685	1.73199	29.7946
Solyc10g075103.1	3.35553	6.65689	3.51904	8.98536
Solyc11g010910.3	0.52648	3.57488	0.39157	3.54046
Solyc01g007267.1	1.66342	2.21518	1.09618	2.57125
Solyc11g066330.2	0.984987	3.10865	0.859574	3.58952
Solyc08g061520.3	1.93365	2.89124	1.07265	3.22326
Solyc04g008220.4	1.78651	3.90756	1.78772	4.11929
Solyc06g033850.3	2.23669	5.22638	1.25278	9.92991
Solyc06g076130.3	0.824763	1.9586	0.93734	2.27511
Solyc12g007045.1	1.8544	8.53756	4.05171	26.75
Solyc10g049790.1	3.23844	6.32	3.82798	8.04225
Solyc01g087180.4	0.796295	2.51111	0.243975	14.9635
Solyc06g068510.1	3.04895	3.92235	1.55282	3.3864
Solyc04g056425.1	1.59701	7.80828	1.00756	8.39471
Solyc07g008620.1	0.0602922	0.916492	0.0875289	3.12946
Solyc07g056510.3	0.0273991	2.30696	0.0507488	10.1071
Solyc02g079380.2	0.317077	2.60797	0.144953	2.21313
Solyc05g010780.1	0.720549	3.56217	0.389971	3.25659
Solyc08g008000.2	1.29331	2.59993	1.03388	3.02898
Solyc10g008570.3	0.262044	2.20646	0.141601	2.03918
Solyc11g062030.1	7.3237	24.2193	7.86561	26.49
Solyc02g062960.4	0.566854	5.02032	0.137482	7.70098
Solyc02g078150.4	5.67652	0.966721	0.687915	5.92235
Solyc02g092610.3	6.947	12.5465	4.58603	11.9252
Solyc12g088050.2	0.705495	1.7367	1.1171	3.26434
Solyc09g084440.2	2.30555	7.87835	2.47868	10.7946
Solyc02g088510.4	1.41972	6.77237	1.28356	6.59362
Solyc07g062490.1	1.48904	2.41522	1.94469	9.79648
Solyc03g063690.1	0.296036	3.43757	0.173979	3.12686
Solyc10g006200.4	4.11701	9.51733	3.68099	10.7991
Solyc01g150118.1	2.94481	5.93565	2.48581	6.34986
Solyc06g061010.4	4.05836	8.53219	2.42646	6.22117
Solyc02g089990.1	6.23632	7.95557	3.21228	12.1659
Solyc04g009210.1	0.474241	3.72993	0.271167	3.05372
Solyc06g005700.1	1.05134	2.35927	1.03039	3.24186
Solyc01g150172.1	0.37147	1.39551	0.299466	1.55017
Solyc01g056760.3	2.89277	6.33403	2.06155	7.00247
Solyc03g116990.1	3.36479	12.9088	4.73244	19.3652
Solyc01g057853.1	9.77281	16.5495	6.3504	19.8355
Solyc02g089270.1	4.96927	17.6412	3.63447	13.4011
Solyc03g025260.1	0.64121	4.7549	0.670647	5.24288
Solyc10g006150.3	3.71856	4.03612	2.39308	6.40178
Solyc04g081450.3	2.32994	2.23013	1.8261	4.47836
Solyc03g083730.1	1.71119	4.77183	1.06815	13.6462
Solyc07g005300.1	3.40728	29.7124	3.1021	41.4452
Solyc10g005320.3	0.834695	1.07488	0.823467	5.94079
Solyc10g076250.2	2.98399	1.27727	1.49725	3.20526
Solyc04g074963.1	1.26633	3.31028	1.2514	3.60349
Solyc11g011800.3	0.43373	2.60114	0.420796	2.86314
Solyc01g094850.3	0.111587	2.75775	0.108038	3.63258
Solyc01g109170.3	0.588694	0.73627	0.571849	2.3078
Solyc02g087740.3	1.10421	3.1782	0.584345	4.25712
Solyc02g081360.4	0.695171	1.89619	0.165677	2.85917
Solyc12g087820.1	8.79887	13.4733	5.93663	15.0709
Solyc01g065680.2	2.22552	9.9715	1.33373	14.0732
Solyc03g080170.3	2.82311	6.08588	2.52473	6.71172
Solyc06g048900.1	0.0931065	2.30992	0.0516558	2.15311
Solyc04g150139.1	5.39961	8.00797	3.41874	8.25846
Solyc09g009150.1	0.966286	2.49502	1.05704	4.19579
Solyc10g084880.3	0.270515	2.03214	0.153475	4.77118
Solyc04g063300.3	0.197932	2.83824	0.0736972	2.54258
Solyc10g076480.2	0.700591	0.500753	0.705822	6.231
Solyc09g083200.4	1.54638	1.93039	1.20487	2.45609
Solyc04g051100.3	6.38974	7.55701	3.09641	10.3307
Solyc04g079730.1	0.518192	2.9584	0.349458	3.81239
Solyc01g108416.1	1.97517	7.13233	1.59258	8.03481
Solyc12g096680.1	0.245988	2.69815	0.223131	2.90973
Solyc03g150136.1	5.97285	9.52862	6.31835	13.2637
Solyc01g090740.3	5.03592	5.0889	2.99664	7.27261
Solyc04g074160.3	0.274148	2.92661	0.0875602	2.39504
Solyc08g061210.3	2.23104	6.71606	3.2187	9.94624
Solyc01g010430.4	1.39164	2.84548	1.24779	3.91164
Solyc02g092650.3	4.12643	7.9901	4.84311	10.584
Solyc07g056200.3	1.34891	3.80775	0.882681	9.82762
Solyc02g063440.3	3.71752	11.0084	1.46419	10.7238
Solyc05g046120.3	0.595386	1.71188	0.412518	1.28207
Solyc10g005480.3	2.87953	2.82856	2.15059	4.76629
Solyc12g005290.2	0.453848	1.42068	0.420769	1.80341
Solyc01g006250.2	2.79428	5.95254	2.45083	5.69574
Solyc08g007160.3	2.23335	3.67124	2.03114	4.53129
Solyc08g007240.4	0.246822	2.04481	0.0477528	4.67759
Solyc05g008120.4	0.130973	3.37464	0.3451	10.7431
Solyc12g036650.2	3.09675	7.43967	3.10843	7.82122
Solyc09g065710.1	0.0702605	1.95123	0.0537142	1.93368
Solyc02g086452.1	0.505043	1.03148	0.442394	1.22848
Solyc08g079640.3	1.26974	4.84457	0.728298	4.72107
Solyc09g090440.1	0.178126	3.1428	0.133606	3.26633
Solyc03g123460.4	3.65115	4.70447	1.99889	8.92322
Solyc06g050790.3	0.793021	1.90326	0.327035	3.44048
Solyc07g042000.4	1.22738	2.47519	1.0634	2.2342
Solyc09g065000.4	1.52511	2.64398	1.18798	3.91936
Solyc05g050920.3	2.16228	2.44547	1.39908	3.2932
Solyc01g081560.2	0.0892405	1.82531	0.0298091	1.57652
Solyc02g069170.3	3.28778	4.19527	1.53968	6.22385
Solyc12g096280.2	1.42981	4.76262	1.21678	4.64288
Solyc09g098350.4	0.725691	3.15505	0.824821	3.94754
Solyc01g102640.2	3.52488	16.3545	1.90246	17.065
Solyc02g089790.4	0.186041	1.23034	0.115837	1.02615
Solyc01g020520.4	0.977337	2.06977	0.908292	2.0659
Solyc12g035710.2	1.33527	2.57966	0.865901	2.17455
Solyc10g079360.3	2.23551	4.68731	1.76198	4.50358
Solyc03g112280.3	0.308591	1.46227	0.197758	1.48599
Solyc10g084170.1	2.76362	5.27073	1.56387	13.7539
Solyc04g050160.4	1.65358	4.23754	1.22007	4.80789
Solyc02g089330.3	0.470703	4.02922	0.108747	4.76499
Solyc03g097850.1	0.0781689	2.01128	0.0689961	2.15586
Solyc09g057760.4	0.80479	5.61557	0.782655	6.62724
Solyc06g068630.4	2.92287	6.1415	2.43287	6.43133
Solyc07g150102.1	1.48666	5.57818	0.970767	4.55755
Solyc08g007225.1	0.412058	3.60287	0.148841	2.98509
Solyc10g009120.2	6.20102	18.947	4.16144	27.3053
Solyc12g036810.3	0.268202	1.80428	0.170863	1.62786
Solyc03g097080.4	1.30279	4.77502	1.12585	5.05012
Solyc05g008030.1	2.89517	4.78765	2.06585	4.19451
Solyc01g112200.3	0.394466	2.20195	0.288379	1.9793
Solyc08g077020.1	8.28201	6.85909	5.27869	14.905
Solyc04g005460.1	0.225737	3.65798	0.0987404	2.77508
Solyc06g007180.3	0.497614	0.898564	0.247875	3.4415
Solyc01g079285.1	0.0955527	16.6033	0	20.8071
Solyc06g050520.3	0.470618	4.23438	0.475554	6.99456
Solyc04g005770.3	0.0869572	2.4987	0.0141426	3.17682
Solyc01g006920.4	0.166643	1.67444	0.076797	2.10692
Solyc12g010030.3	0.255905	2.87108	0.26821	4.85419
Solyc02g094310.3	0.107154	2.30938	0.0525663	2.08216
Solyc09g083135.1	10.8712	21.1911	8.12598	24.2796
Solyc11g021360.3	5.05234	6.83183	2.9032	6.79001
Solyc08g082960.3	0.607223	2.5175	0.633629	3.52025
Solyc05g046270.3	4.28739	6.48762	2.31526	6.26933
Solyc03g120990.3	0.240574	1.62564	0.185284	2.83968
Solyc07g052990.1	8.35162	14.6105	7.51212	20.5208
Solyc09g008300.2	0.370046	2.4322	0.3684	2.41781
Solyc09g092440.1	0.251294	2.73746	0.135736	2.68842
Solyc08g076050.4	1.33258	1.45518	0.746468	1.62894
Solyc10g047030.3	0.034238	2.1841	0.0171662	1.13927
Solyc12g036800.1	1.25366	12.4666	0.492913	15.2506
Solyc12g049616.1	4.19892	6.21604	1.76027	5.1526
Solyc10g049570.3	0.357021	2.79815	0.194014	3.49943
Solyc12g009450.3	0.292265	1.22236	0.134523	1.99497
Solyc06g072080.3	0.952735	3.96247	0.463603	4.27086
Solyc09g011860.4	0.787357	1.45172	0.752338	2.1452
Solyc10g008620.3	5.08605	13.8882	4.20711	27.3243
Solyc11g150142.1	3.60648	9.064	2.95361	8.01008
Solyc06g082880.2	0.126092	1.79245	0.0606732	1.70676
Solyc01g090160.4	1.6119	3.37841	1.71638	6.17925
Solyc02g085450.1	1.81494	7.05407	0.889367	12.7223
Solyc06g072970.3	1.05181	2.56775	1.09984	3.20772
Solyc02g077370.1	0.772804	0.985409	0.162812	20.329
Solyc02g083520.2	2.07712	6.77937	1.28699	5.46036
Solyc05g023830.1	2.05677	16.9858	1.97695	32.3449
Solyc02g085615.1	2.96694	19.1863	3.6606	27.3943
Solyc01g150165.1	0.07793	1.2282	0.088923	3.23414
Solyc02g030100.4	1.81667	3.1349	1.93899	4.13896
Solyc05g046280.3	0.309769	2.35958	0.03636	2.1349
Solyc02g090490.3	1.7421	1.70707	0.892785	3.46706
Solyc04g009910.3	0.910966	3.79061	0.569596	4.31815
Solyc08g007330.3	0.777539	1.68056	0.452453	1.55115
Solyc07g055640.1	0.950404	1.56947	0.779247	1.6281
Solyc04g072070.3	0.0918256	3.62655	0.08504	7.29997
Solyc02g014430.3	0.56379	2.83132	0.465358	3.04696
Solyc12g010440.3	1.34776	1.92513	0.969158	3.47378
Solyc05g025790.3	0.412176	9.42678	0.0929097	8.99607
Solyc09g082400.2	0.141727	2.14044	0.0566023	2.2294
Solyc02g068540.2	0.547592	2.52117	0.454661	2.80154
Solyc09g074840.4	0.369005	2.70144	0.311424	3.33327
Solyc08g067340.4	0.20439	2.00306	0.152585	6.28385
Solyc01g081170.3	0.869776	4.11523	0.50143	2.9097
Solyc01g087800.2	0.730021	1.26564	0.435253	2.33951
Solyc04g064545.1	2.10871	9.94171	2.33339	11.8204
Solyc02g005140.3	2.86805	9.34288	2.35871	10.951
Solyc02g078890.1	12.054	16.3363	6.31665	24.5048
Solyc06g009070.3	0.762271	0.951788	0.517551	1.18967
Solyc08g083050.1	3.82078	3.82108	2.06375	6.72315
Solyc09g092050.4	0.465789	2.09595	0.295454	2.01125
Solyc01g066110.2	0	2.62317	0	5.75329
Solyc03g116890.3	0.188478	1.54959	0.416034	5.00367
Solyc06g075310.4	2.65303	5.5199	2.52097	7.77188
Solyc02g076710.3	0.139922	2.58105	0.0681285	2.68144
Solyc06g075150.3	0.683722	1.74016	0.452025	1.53005
Solyc05g008020.4	0.497379	2.97092	0.259679	2.1613
Solyc05g008970.1	0.056143	4.35492	0.0191543	2.48605
Solyc02g093310.3	1.10897	2.13245	0.830024	3.10176
Solyc08g066560.3	1.21136	2.30589	0.828269	2.3039
Solyc01g099470.3	2.41898	5.05985	2.07466	4.90286
Solyc03g033530.4	0.893198	1.89657	0.517819	2.33183
Solyc11g068710.3	0.839001	5.23457	0.568276	9.94152
Solyc09g065390.1	2.84282	5.8441	2.99633	8.36377
Solyc05g012300.1	1.24605	6.96837	0.796263	6.34439
Solyc11g011330.2	1.31761	3.62236	1.0079	3.57314
Solyc03g093630.3	0.14356	2.63621	0.0543886	2.47748
Solyc04g076550.3	0.384618	2.42152	0.33125	2.78392
Solyc08g078040.4	0.907857	0.95668	0.898728	5.40434
Solyc04g009860.4	0.568438	3.05883	0.390549	2.84773
Solyc02g063290.3	1.33125	3.75114	1.30866	4.40708
Solyc03g043700.3	0.162321	0.862367	0.366312	6.25021
Solyc03g044020.4	0.470081	0.822712	0.409952	0.858395
Solyc03g044300.3	1.83417	1.85817	1.0233	2.0663
Solyc01g111350.3	0.36278	1.57005	0.455044	2.0529
Solyc02g068670.3	0.0808372	0.391269	0.0152483	5.22655
Solyc02g092200.3	0.920068	5.11314	0.76878	5.19235
Solyc01g009160.2	1.22028	2.6968	1.08928	4.28898
Solyc10g080725.1	6.27668	15.8811	5.41937	19.8468
Solyc03g019960.3	0.777723	1.78692	0.942272	1.95658
Solyc07g053930.1	3.36039	6.1908	3.07235	8.48331
Solyc01g090490.1	0.682684	2.02863	0.709323	2.12216
Solyc11g008200.2	0.543991	1.73844	0.621957	2.78096
Solyc03g031890.3	0.582788	3.05481	0.176732	6.17215
Solyc11g018750.2	2.02207	4.15888	2.53555	5.41897
Solyc12g009000.1	0.20216	2.79572	0.138525	3.38925
Solyc09g090780.1	0.539307	2.04131	0.457835	2.27055
[truncated: 1,210 more rows]

## Sheet: TABLE S3
Table S3. List genes of different GO categories analyzing with RA-induced high temperature-responsive genes
Category	GOID	Description	GeneRatio	BgRatio	pvalue	padj	geneID	Count
MF	GO:0140110	transcription regulator activity	81/1412	486/13144	1.99268e-05	0.00299898	Solyc01g106040.3/Solyc01g108416.1/Solyc01g109880.3/Solyc02g072000.3/Solyc02g080890.3/Solyc02g083520.2/Solyc02g085610.4/Solyc02g089790.4/Solyc03g043895.1/Solyc03g093540.1/Solyc03g093550.1/Solyc03g093560.1/Solyc03g095770.3/Solyc03g111710.3/Solyc03g114440.1/Solyc03g116890.3/Solyc03g118420.4/Solyc03g119580.1/Solyc03g121940.3/Solyc04g007170.3/Solyc04g072070.3/Solyc05g052410.3/Solyc06g050520.3/Solyc06g…	81
MF	GO:0043565	sequence-specific DNA binding	45/1412	242/13144	8.09621e-05	0.00812319	Solyc01g104740.3/Solyc01g106040.3/Solyc01g108416.1/Solyc01g109880.3/Solyc02g072000.3/Solyc02g080890.3/Solyc02g083520.2/Solyc02g085610.4/Solyc03g043895.1/Solyc03g095770.3/Solyc03g116890.3/Solyc04g072070.3/Solyc06g053220.3/Solyc07g005650.4/Solyc07g055710.3/Solyc08g062960.4/Solyc08g067340.4/Solyc08g067360.3/Solyc08g083130.4/Solyc09g009100.4/Solyc09g015770.3/Solyc09g066010.3/Solyc09g082670.3/Solyc10g…	45
MF	GO:0043531	ADP binding	39/1412	207/13144	0.000329902	0.0245533	Solyc01g014840.3/Solyc01g102840.3/Solyc01g106410.3/Solyc02g027080.2/Solyc03g005670.3/Solyc03g078300.3/Solyc04g007490.3/Solyc04g056570.3/Solyc05g005130.3/Solyc05g007350.3/Solyc05g007640.3/Solyc07g066180.2/Solyc08g005500.4/Solyc09g005290.1/Solyc10g008220.4/Solyc10g008230.3/Solyc10g008240.3/Solyc11g011080.3/Solyc11g011090.1/Solyc11g011350.3/Solyc12g009450.3/Solyc04g009260.3/Solyc10g047320.2/Solyc02g…	39
MF	GO:0005509	calcium ion binding	26/1412	170/13144	0.0404772	0.507652	Solyc01g008440.3/Solyc01g097510.4/Solyc02g094000.1/Solyc03g115930.3/Solyc04g058170.1/Solyc05g007070.2/Solyc06g069740.1/Solyc08g008170.4/Solyc10g074740.2/Solyc11g071740.2/Solyc03g118040.3/Solyc04g009800.3/Solyc04g073990.3/Solyc10g006700.1/Solyc04g018110.1/Solyc03g113390.3/Solyc10g006660.3/Solyc01g097540.4/Solyc07g053050.1/Solyc10g079420.1/Solyc01g105630.4/Solyc03g005040.1/Solyc09g014720.3/Solyc08g…	26
